# Supplementary material for: Characterization of the SOS meta-regulon in the human gut microbiome
Source: Bioinformatics. 2014 Jan 8;30(9):1193–7. doi: 10.1093/bioinformatics/btt753 (PMC3998124; doi:10.1093/bioinformatics/btt753)
Supplement: Supplementary Data [file supp_btt753_suppl_data.zip]

Archive with 12 entries (12 files):
- Table_S4.csv
- Table_S5.csv
- Table_S6.csv
- Figure_S1.pdf
- Figure_S2.pdf
- Figure_S3.pdf
- Figure_S4.pdf
- Figure_S5.pdf
- Supplementary_material.docx
- Table_S1.csv
- Table_S2.csv
- Table_S3.csv
