# Supplementary material for: Characterization of the SOS meta-regulon in the human gut microbiome
Source: Bioinformatics. 2014 Jan 8;30(9):1193–7. doi: 10.1093/bioinformatics/btt753 (PMC3998124; doi:10.1093/bioinformatics/btt753)
Supplement: Supplementary Data [file supp_btt753_suppl_data.zip › Table_S4.csv]

Table S4 - Experimental site information (CSV). List of sites experimentally validated with EMSA. For each site, the site and EMSA oligonucleotide sequence, location in the metagenome and associated gene/COG information are reported.
MetaHit reference		Site information					Associated gene information						BLAST info		COG info
MH file	MH scaffold	Site position	Site score	Site sequence	Distance from gene	Oligo for EMSA	Name	Left pos	Right post	NCBI GI	Product	Note	E-coeff	E-power	COG	COG Description	COG category
MH0012	scaffold94260_5	1250	22.4429	TCGAACAAATGTTCGA	-96	ACAAAGATGCGAGATACAGTAATCGAACAAATGTTCGACTGTCCTGATAAACTGGATGCAA	rhuM	1346	2191	227212306	death-on-curing family protein	Virulence protein RhuM family	1	-157	COG3943	Virulence protein	R
MH0050	scaffold8296_2	292	18.12	TCGAATATTTGTTCTA	-125	TGTCCTTTCAGGCATAGCAATTTAGAACAAATATTCGAAATATTCGGTTTTTATCGGCATA	mraZ	417	863	150270629	protein MraZ	cell division protein MraZ	2	-23	COG2001	Uncharacterized protein conserved in bacteria	S
MH0006	scaffold84514_7	1890	20.0495	TCGAACAAATGTTCTT	-33	TGCTATATTTTCAACCGTGTAATCGAACAAATGTTCTTTTAGGAGGTGTTTGCAATGGCAA	intP	1923	3290	224949069	hypothetical protein	phiLC3 phage and phage-related integrases	3	-103	COG0582	Integrase	L
