# Supplementary material for: Characterization of the SOS meta-regulon in the human gut microbiome
Source: Bioinformatics. 2014 Jan 8;30(9):1193–7. doi: 10.1093/bioinformatics/btt753 (PMC3998124; doi:10.1093/bioinformatics/btt753)
Supplement: Supplementary Data [file supp_btt753_suppl_data.zip › Table_S5.csv]

Table S5 - Cell Cycle Control (D) category SOS COGs (CSV). List of experimentally-reported SOS-regulated genes mapping to COGs that belong to the Cell Cycle Control (D) category.
Genes associated with the SOS response mapping to Cell-cycle and control COG category (D)
Gene	Locus tag	COG	COG Category	PMID
ftsK	cg2158	COG1674	D	19372162
minB	ECK1164	COG0850	D	16264194
sulA	ECK0949	COG5404	D	16264194
ftsK	ECK0881	COG1674	D	16264194
sulA	PA3008	COG5404	D	3297925
sulA	PP_2142	COG5404	D	17933893
Genes involved in cell-division control in Gram-positive bacteria not associated with the Cell-cycle and control COG category (D)
Gene	Locus tag	COG	COG Category	PMID
Rv2719c	Rv2719c	Not assigned	N/A	16942606
divS	cgR_1759	COG1185	J	18086211
yneA	BSU17860	COG1388	M	12581363
yneA	lin1341	COG1388	M	19892760
SACOL1375	SACOL1375	Not assigned	N/A	17085555
