# Supplementary material for: Characterization of the SOS meta-regulon in the human gut microbiome
Source: Bioinformatics. 2014 Jan 8;30(9):1193–7. doi: 10.1093/bioinformatics/btt753 (PMC3998124; doi:10.1093/bioinformatics/btt753)
Supplement: Supplementary Data [file supp_btt753_suppl_data.zip › Table_S6.csv]

Table S6 - Putative SOS COGs (CSV). List of COGs putatively associated with the SOS response as a function of the linear regression coefficient of determination (R2) for the site score cumulative distribution in the 12-20 bit range. Only COGs with more than 10 sites in the 12-20 bit range and at least one site with score above 16 bits are reported.
CoD	COG	Representative genes	Putative function
0.98	COG0389	dinB, imuB, uvrX	Translesion synthesis
0.98	COG0468	recA,imuA	Recombination and repair
0.97	COG0556	uvrB	Excision repair
0.96	COG1974	lexA,umuD	Regulation, translesion synthesis
0.92	COG0210	uvrD, pcrA	Excision repair
0.91	COG2001	mraZ	Cell division; cell wall biosynthesis
0.91	COG0732	hsdS	Restriction endonuclease
0.91	COG0178	uvrA	Excision repair
0.88	COG0187	parE	Topoisomerase (DNA replication and repair)
0.87	COG4974	codV	Chromosome partitioning
0.87	COG0632	ruvA	Recombination and repair
0.86	COG0497	recN	Recombination and repair
0.85	COG0399	rfbE	Lipopolysaccharide syntehsis; cell wall biosynthesis
0.77	COG0653	secA	Preprotein translocation
0.69	COG1136	vraD	Antimicrobial peptide transport
0.68	COG0463	wcaA	Glycosyltransferases; cell wall biosynthesis
0.68	COG1609	gntR	Transcriptional regulation
0.65	COG0745	ompR	Response regulator
0.59	COG0582	yopP	Integrase; chromosome partitioning
