# Supplementary material for: Characterization of the SOS meta-regulon in the human gut microbiome
Source: Bioinformatics. 2014 Jan 8;30(9):1193–7. doi: 10.1093/bioinformatics/btt753 (PMC3998124; doi:10.1093/bioinformatics/btt753)
Supplement: Supplementary Data [file supp_btt753_suppl_data.zip › Table_S1.csv]

Table S1 - Experimental LexA-binding sites (CSV). Collection of experimentally-validated LexA-binding sites in Gram-positive bacteria used to generate the search motif shown in Figure 1A.
Species	Gene	Synonym	Site (long)	Reference
B. subtilis	Bsu1786	lexA	TCGAACCTATGTTTGT	Miller MC, Resnick JB, Smith BT, Lovett CM Jr. The bacillus subtilis dinR gene codes for the analogue of Escherichia coli LexA. Purification and characterization of the DinR protein. J Biol Chem. 1996 Dec 27;271(52):33502-8.
B. subtilis	Bsu1786	lexA	ACGAACAAACGTTTCT	Miller MC, Resnick JB, Smith BT, Lovett CM Jr. The bacillus subtilis dinR gene codes for the analogue of Escherichia coli LexA. Purification and characterization of the DinR protein. J Biol Chem. 1996 Dec 27;271(52):33502-8.
B. subtilis	Bsu1786	lexA	AGGAATGTTTGTTCGC	Miller MC, Resnick JB, Smith BT, Lovett CM Jr. The bacillus subtilis dinR gene codes for the analogue of Escherichia coli LexA. Purification and characterization of the DinR protein. J Biol Chem. 1996 Dec 27;271(52):33502-8.
B. subtilis	Bsu3575	tagC (dinC)	CAGAACAAGTGTTCTT	Cheo DL, Bayles KW, Yasbin RE. Cloning and characterization of DNA damage-inducible promoter regions from Bacillus subtilis. J Bacteriol. 1991 Mar;173(5):1696-703.
B. subtilis	Bsu3575	tagC (dinC)	CCGAACGTATGTTTGC	Cheo DL, Bayles KW, Yasbin RE. Cloning and characterization of DNA damage-inducible promoter regions from Bacillus subtilis. J Bacteriol. 1991 Mar;173(5):1696-703.
B. subtilis	Bsu3514	uvrB (dinA)	CCGAACTTTAGTTCGT	Cheo DL, Bayles KW, Yasbin RE. Cloning and characterization of DNA damage-inducible promoter regions from Bacillus subtilis. J Bacteriol. 1991 Mar;173(5):1696-703.
B. subtilis	Bsu05630	dinB	AAGAACTCATGTTCGT	Cheo DL, Bayles KW, Yasbin RE. Cloning and characterization of DNA damage-inducible promoter regions from Bacillus subtilis. J Bacteriol. 1991 Mar;173(5):1696-703.
B. subtilis	BSU16940	recA	GAAAACATGATTTCTC	Cheo DL, Bayles KW, Yasbin RE. Cloning and characterization of DNA damage-inducible promoter regions from Bacillus subtilis. J Bacteriol. 1991 Mar;173(5):1696-703.
B. subtilis	BSU16940	recA	CCGAATATGCGTTCGC	Cheo DL, Bayles KW, Yasbin RE. Cloning and characterization of DNA damage-inducible promoter regions from Bacillus subtilis. J Bacteriol. 1991 Mar;173(5):1696-703.
B. subtilis	BSU16940	recA	TAGAAAAACAGTTCGG	Cheo DL, Bayles KW, Yasbin RE. Cloning and characterization of DNA damage-inducible promoter regions from Bacillus subtilis. J Bacteriol. 1991 Mar;173(5):1696-703.
B. subtilis	BSU01520	ybaK	CAGAACATTTGTTCCT	Au N, Kuester-Schoeck E, Mandava V, Bothwell LE, Canny SP, Chachu K, Colavito SA, Fuller SN, Groban ES, Hensley LA, O'brien TC, Shah A, Tierney JT, Tomm LL, O'gara TM, Goranov AI, Grossman AD, Lovett CM.; Genetic Composition of the Bacillus subtilis SOS System.; J Bacteriol. 2005 Nov;187(22):7655-66.
B. subtilis	BSU06060	ydiO	AAGAACATTCGTTCTT	Au N, Kuester-Schoeck E, Mandava V, Bothwell LE, Canny SP, Chachu K, Colavito SA, Fuller SN, Groban ES, Hensley LA, O'brien TC, Shah A, Tierney JT, Tomm LL, O'gara TM, Goranov AI, Grossman AD, Lovett CM.; Genetic Composition of the Bacillus subtilis SOS System.; J Bacteriol. 2005 Nov;187(22):7655-66.
B. subtilis	BSU06610	pcrA	TAGAACGTATGTTTTG	Au N, Kuester-Schoeck E, Mandava V, Bothwell LE, Canny SP, Chachu K, Colavito SA, Fuller SN, Groban ES, Hensley LA, O'brien TC, Shah A, Tierney JT, Tomm LL, O'gara TM, Goranov AI, Grossman AD, Lovett CM.; Genetic Composition of the Bacillus subtilis SOS System.; J Bacteriol. 2005 Nov;187(22):7655-66.
B. subtilis	BSU09810	yhaZ	CAGAACGTACATTCCC	Au N, Kuester-Schoeck E, Mandava V, Bothwell LE, Canny SP, Chachu K, Colavito SA, Fuller SN, Groban ES, Hensley LA, O'brien TC, Shah A, Tierney JT, Tomm LL, O'gara TM, Goranov AI, Grossman AD, Lovett CM.; Genetic Composition of the Bacillus subtilis SOS System.; J Bacteriol. 2005 Nov;187(22):7655-66.
B. subtilis	BSU09910	yhaO	CAGAACGTGCATTCGC	Au N, Kuester-Schoeck E, Mandava V, Bothwell LE, Canny SP, Chachu K, Colavito SA, Fuller SN, Groban ES, Hensley LA, O'brien TC, Shah A, Tierney JT, Tomm LL, O'gara TM, Goranov AI, Grossman AD, Lovett CM.; Genetic Composition of the Bacillus subtilis SOS System.; J Bacteriol. 2005 Nov;187(22):7655-66.
B. subtilis	BSU10470	yhjD	TAGAACAAACGTTCCC	Au N, Kuester-Schoeck E, Mandava V, Bothwell LE, Canny SP, Chachu K, Colavito SA, Fuller SN, Groban ES, Hensley LA, O'brien TC, Shah A, Tierney JT, Tomm LL, O'gara TM, Goranov AI, Grossman AD, Lovett CM.; Genetic Composition of the Bacillus subtilis SOS System.; J Bacteriol. 2005 Nov;187(22):7655-66.
B. subtilis	BSU18960	yozM	CAGAACAAAAGTTCGA	Au N, Kuester-Schoeck E, Mandava V, Bothwell LE, Canny SP, Chachu K, Colavito SA, Fuller SN, Groban ES, Hensley LA, O'brien TC, Shah A, Tierney JT, Tomm LL, O'gara TM, Goranov AI, Grossman AD, Lovett CM.; Genetic Composition of the Bacillus subtilis SOS System.; J Bacteriol. 2005 Nov;187(22):7655-66.
B. subtilis	BSU12500	xkdA	CAGAACACACGTTCGA	Au N, Kuester-Schoeck E, Mandava V, Bothwell LE, Canny SP, Chachu K, Colavito SA, Fuller SN, Groban ES, Hensley LA, O'brien TC, Shah A, Tierney JT, Tomm LL, O'gara TM, Goranov AI, Grossman AD, Lovett CM.; Genetic Composition of the Bacillus subtilis SOS System.; J Bacteriol. 2005 Nov;187(22):7655-66.
B. subtilis	BSU1380	ykvR	ACGAACGTATGTTTGT	Au N, Kuester-Schoeck E, Mandava V, Bothwell LE, Canny SP, Chachu K, Colavito SA, Fuller SN, Groban ES, Hensley LA, O'brien TC, Shah A, Tierney JT, Tomm LL, O'gara TM, Goranov AI, Grossman AD, Lovett CM.; Genetic Composition of the Bacillus subtilis SOS System.; J Bacteriol. 2005 Nov;187(22):7655-66.
B. subtilis	BSU17260	aprX	ACGAACAAACGTTCTT	Au N, Kuester-Schoeck E, Mandava V, Bothwell LE, Canny SP, Chachu K, Colavito SA, Fuller SN, Groban ES, Hensley LA, O'brien TC, Shah A, Tierney JT, Tomm LL, O'gara TM, Goranov AI, Grossman AD, Lovett CM.; Genetic Composition of the Bacillus subtilis SOS System.; J Bacteriol. 2005 Nov;187(22):7655-66.
B. subtilis	BSU18090	parE	ACAAACATACGTTCTC	Au N, Kuester-Schoeck E, Mandava V, Bothwell LE, Canny SP, Chachu K, Colavito SA, Fuller SN, Groban ES, Hensley LA, O'brien TC, Shah A, Tierney JT, Tomm LL, O'gara TM, Goranov AI, Grossman AD, Lovett CM.; Genetic Composition of the Bacillus subtilis SOS System.; J Bacteriol. 2005 Nov;187(22):7655-66.
B. subtilis	BSU20440	yorB	GAGAACACTTGTTCCC	Au N, Kuester-Schoeck E, Mandava V, Bothwell LE, Canny SP, Chachu K, Colavito SA, Fuller SN, Groban ES, Hensley LA, O'brien TC, Shah A, Tierney JT, Tomm LL, O'gara TM, Goranov AI, Grossman AD, Lovett CM.; Genetic Composition of the Bacillus subtilis SOS System.; J Bacteriol. 2005 Nov;187(22):7655-66.
B. subtilis	BSU21520	yolC	CAGAACAAACGTTCTT	Au N, Kuester-Schoeck E, Mandava V, Bothwell LE, Canny SP, Chachu K, Colavito SA, Fuller SN, Groban ES, Hensley LA, O'brien TC, Shah A, Tierney JT, Tomm LL, O'gara TM, Goranov AI, Grossman AD, Lovett CM.; Genetic Composition of the Bacillus subtilis SOS System.; J Bacteriol. 2005 Nov;187(22):7655-66.
B. subtilis	BSU21520	yolC	CAGAACAAAAGTTCGA	Au N, Kuester-Schoeck E, Mandava V, Bothwell LE, Canny SP, Chachu K, Colavito SA, Fuller SN, Groban ES, Hensley LA, O'brien TC, Shah A, Tierney JT, Tomm LL, O'gara TM, Goranov AI, Grossman AD, Lovett CM.; Genetic Composition of the Bacillus subtilis SOS System.; J Bacteriol. 2005 Nov;187(22):7655-66.
B. subtilis	BSU22790	hbs	AGGAATATTCGTTCGG	Au N, Kuester-Schoeck E, Mandava V, Bothwell LE, Canny SP, Chachu K, Colavito SA, Fuller SN, Groban ES, Hensley LA, O'brien TC, Shah A, Tierney JT, Tomm LL, O'gara TM, Goranov AI, Grossman AD, Lovett CM.; Genetic Composition of the Bacillus subtilis SOS System.; J Bacteriol. 2005 Nov;187(22):7655-66.
B. subtilis	BSU23300	ypuD	CAGAACATAAATTCGT	Au N, Kuester-Schoeck E, Mandava V, Bothwell LE, Canny SP, Chachu K, Colavito SA, Fuller SN, Groban ES, Hensley LA, O'brien TC, Shah A, Tierney JT, Tomm LL, O'gara TM, Goranov AI, Grossman AD, Lovett CM.; Genetic Composition of the Bacillus subtilis SOS System.; J Bacteriol. 2005 Nov;187(22):7655-66.
B. subtilis	BSU23710	yqjW	ACGAACATACTTTCGC	Au N, Kuester-Schoeck E, Mandava V, Bothwell LE, Canny SP, Chachu K, Colavito SA, Fuller SN, Groban ES, Hensley LA, O'brien TC, Shah A, Tierney JT, Tomm LL, O'gara TM, Goranov AI, Grossman AD, Lovett CM.; Genetic Composition of the Bacillus subtilis SOS System.; J Bacteriol. 2005 Nov;187(22):7655-66.
B. subtilis	BSU23710	yqjW	GCGAACATAAGTTCTT	Au N, Kuester-Schoeck E, Mandava V, Bothwell LE, Canny SP, Chachu K, Colavito SA, Fuller SN, Groban ES, Hensley LA, O'brien TC, Shah A, Tierney JT, Tomm LL, O'gara TM, Goranov AI, Grossman AD, Lovett CM.; Genetic Composition of the Bacillus subtilis SOS System.; J Bacteriol. 2005 Nov;187(22):7655-66.
B. subtilis	BSU25690	sda	CAGAACGATTGTTCTT	Au N, Kuester-Schoeck E, Mandava V, Bothwell LE, Canny SP, Chachu K, Colavito SA, Fuller SN, Groban ES, Hensley LA, O'brien TC, Shah A, Tierney JT, Tomm LL, O'gara TM, Goranov AI, Grossman AD, Lovett CM.; Genetic Composition of the Bacillus subtilis SOS System.; J Bacteriol. 2005 Nov;187(22):7655-66.
B. subtilis	BSU28490	uvrC	AAAAACAAACGTTCGT	Au N, Kuester-Schoeck E, Mandava V, Bothwell LE, Canny SP, Chachu K, Colavito SA, Fuller SN, Groban ES, Hensley LA, O'brien TC, Shah A, Tierney JT, Tomm LL, O'gara TM, Goranov AI, Grossman AD, Lovett CM.; Genetic Composition of the Bacillus subtilis SOS System.; J Bacteriol. 2005 Nov;187(22):7655-66.
B. subtilis	BSU29230	dnaE	AAGAACATTTGTTTCT	Au N, Kuester-Schoeck E, Mandava V, Bothwell LE, Canny SP, Chachu K, Colavito SA, Fuller SN, Groban ES, Hensley LA, O'brien TC, Shah A, Tierney JT, Tomm LL, O'gara TM, Goranov AI, Grossman AD, Lovett CM.; Genetic Composition of the Bacillus subtilis SOS System.; J Bacteriol. 2005 Nov;187(22):7655-66.
B. subtilis	BSU38090	vpr	ACGAACGTATATTCCT	Au N, Kuester-Schoeck E, Mandava V, Bothwell LE, Canny SP, Chachu K, Colavito SA, Fuller SN, Groban ES, Hensley LA, O'brien TC, Shah A, Tierney JT, Tomm LL, O'gara TM, Goranov AI, Grossman AD, Lovett CM.; Genetic Composition of the Bacillus subtilis SOS System.; J Bacteriol. 2005 Nov;187(22):7655-66.
C. glutamicum	cg0713		TGGAACAGGTGTTCGA	Jochmann N, Kurze AK, Czaja LF, Brinkrolf K, Brune I, Hüser AT, Hansmeier N, Pühler A, Borovok I, Tauch A., Genetic makeup of the Corynebacterium glutamicum LexA regulon deduced from comparative transcriptomics and in vitro DNA band shift assays, Microbiology. 2009 May;155(Pt 5):1459-77. Epub 2009 Apr 16.
C. glutamicum	cg0738	dnaE2	TGGAAAATTTGTTCTA	Jochmann N, Kurze AK, Czaja LF, Brinkrolf K, Brune I, Hüser AT, Hansmeier N, Pühler A, Borovok I, Tauch A., Genetic makeup of the Corynebacterium glutamicum LexA regulon deduced from comparative transcriptomics and in vitro DNA band shift assays, Microbiology. 2009 May;155(Pt 5):1459-77. Epub 2009 Apr 16.
C. glutamicum	cg1059		TCGAAAGTGTGAGCGG	Jochmann N, Kurze AK, Czaja LF, Brinkrolf K, Brune I, Hüser AT, Hansmeier N, Pühler A, Borovok I, Tauch A., Genetic makeup of the Corynebacterium glutamicum LexA regulon deduced from comparative transcriptomics and in vitro DNA band shift assays, Microbiology. 2009 May;155(Pt 5):1459-77. Epub 2009 Apr 16.
C. glutamicum	cg1255		TCGAATAAATGTTCGA	Jochmann N, Kurze AK, Czaja LF, Brinkrolf K, Brune I, Hüser AT, Hansmeier N, Pühler A, Borovok I, Tauch A., Genetic makeup of the Corynebacterium glutamicum LexA regulon deduced from comparative transcriptomics and in vitro DNA band shift assays, Microbiology. 2009 May;155(Pt 5):1459-77. Epub 2009 Apr 16.
C. glutamicum	cg1288		TCGATAATATGTTCTA	Jochmann N, Kurze AK, Czaja LF, Brinkrolf K, Brune I, Hüser AT, Hansmeier N, Pühler A, Borovok I, Tauch A., Genetic makeup of the Corynebacterium glutamicum LexA regulon deduced from comparative transcriptomics and in vitro DNA band shift assays, Microbiology. 2009 May;155(Pt 5):1459-77. Epub 2009 Apr 16.
C. glutamicum	cg1318		TTGAAGATATGTACGA	Jochmann N, Kurze AK, Czaja LF, Brinkrolf K, Brune I, Hüser AT, Hansmeier N, Pühler A, Borovok I, Tauch A., Genetic makeup of the Corynebacterium glutamicum LexA regulon deduced from comparative transcriptomics and in vitro DNA band shift assays, Microbiology. 2009 May;155(Pt 5):1459-77. Epub 2009 Apr 16.
C. glutamicum	cg1559		TCGAACATAGCATCGA	Jochmann N, Kurze AK, Czaja LF, Brinkrolf K, Brune I, Hüser AT, Hansmeier N, Pühler A, Borovok I, Tauch A., Genetic makeup of the Corynebacterium glutamicum LexA regulon deduced from comparative transcriptomics and in vitro DNA band shift assays, Microbiology. 2009 May;155(Pt 5):1459-77. Epub 2009 Apr 16.
C. glutamicum	cg1560	uvrA	TCGATGCTATGTTCGA	Jochmann N, Kurze AK, Czaja LF, Brinkrolf K, Brune I, Hüser AT, Hansmeier N, Pühler A, Borovok I, Tauch A., Genetic makeup of the Corynebacterium glutamicum LexA regulon deduced from comparative transcriptomics and in vitro DNA band shift assays, Microbiology. 2009 May;155(Pt 5):1459-77. Epub 2009 Apr 16.
C. glutamicum	cg1602	recN	TAGAAAAAACGTTCGC	Jochmann N, Kurze AK, Czaja LF, Brinkrolf K, Brune I, Hüser AT, Hansmeier N, Pühler A, Borovok I, Tauch A., Genetic makeup of the Corynebacterium glutamicum LexA regulon deduced from comparative transcriptomics and in vitro DNA band shift assays, Microbiology. 2009 May;155(Pt 5):1459-77. Epub 2009 Apr 16.
C. glutamicum	cg1871	ruvC	TCGCAATTGTGTGCTA	Jochmann N, Kurze AK, Czaja LF, Brinkrolf K, Brune I, Hüser AT, Hansmeier N, Pühler A, Borovok I, Tauch A., Genetic makeup of the Corynebacterium glutamicum LexA regulon deduced from comparative transcriptomics and in vitro DNA band shift assays, Microbiology. 2009 May;155(Pt 5):1459-77. Epub 2009 Apr 16.
C. glutamicum	cg1977		TAAAACACTTGTTCTA	Jochmann N, Kurze AK, Czaja LF, Brinkrolf K, Brune I, Hüser AT, Hansmeier N, Pühler A, Borovok I, Tauch A., Genetic makeup of the Corynebacterium glutamicum LexA regulon deduced from comparative transcriptomics and in vitro DNA band shift assays, Microbiology. 2009 May;155(Pt 5):1459-77. Epub 2009 Apr 16.
C. glutamicum	cg2113	divS	TCGAACATGTGAACGG	Jochmann N, Kurze AK, Czaja LF, Brinkrolf K, Brune I, Hüser AT, Hansmeier N, Pühler A, Borovok I, Tauch A., Genetic makeup of the Corynebacterium glutamicum LexA regulon deduced from comparative transcriptomics and in vitro DNA band shift assays, Microbiology. 2009 May;155(Pt 5):1459-77. Epub 2009 Apr 16.
C. glutamicum	cg2114	lexA	ACTGACAGAGGTTCGA	Jochmann N, Kurze AK, Czaja LF, Brinkrolf K, Brune I, Hüser AT, Hansmeier N, Pühler A, Borovok I, Tauch A., Genetic makeup of the Corynebacterium glutamicum LexA regulon deduced from comparative transcriptomics and in vitro DNA band shift assays, Microbiology. 2009 May;155(Pt 5):1459-77. Epub 2009 Apr 16.
C. glutamicum	cg2114	lexA	TCGAACACTCGTACCA	Jochmann N, Kurze AK, Czaja LF, Brinkrolf K, Brune I, Hüser AT, Hansmeier N, Pühler A, Borovok I, Tauch A., Genetic makeup of the Corynebacterium glutamicum LexA regulon deduced from comparative transcriptomics and in vitro DNA band shift assays, Microbiology. 2009 May;155(Pt 5):1459-77. Epub 2009 Apr 16.
C. glutamicum	cg2141	recA	TCGAACAGTTGTGCGT	Jochmann N, Kurze AK, Czaja LF, Brinkrolf K, Brune I, Hüser AT, Hansmeier N, Pühler A, Borovok I, Tauch A., Genetic makeup of the Corynebacterium glutamicum LexA regulon deduced from comparative transcriptomics and in vitro DNA band shift assays, Microbiology. 2009 May;155(Pt 5):1459-77. Epub 2009 Apr 16.
C. glutamicum	cg2277		TCGAAAACTTTTCCGA	Jochmann N, Kurze AK, Czaja LF, Brinkrolf K, Brune I, Hüser AT, Hansmeier N, Pühler A, Borovok I, Tauch A., Genetic makeup of the Corynebacterium glutamicum LexA regulon deduced from comparative transcriptomics and in vitro DNA band shift assays, Microbiology. 2009 May;155(Pt 5):1459-77. Epub 2009 Apr 16.
C. glutamicum	cg2449		TAGAACACTCCTACGA	Jochmann N, Kurze AK, Czaja LF, Brinkrolf K, Brune I, Hüser AT, Hansmeier N, Pühler A, Borovok I, Tauch A., Genetic makeup of the Corynebacterium glutamicum LexA regulon deduced from comparative transcriptomics and in vitro DNA band shift assays, Microbiology. 2009 May;155(Pt 5):1459-77. Epub 2009 Apr 16.
C. glutamicum	cg2504		TCGAAAATTTGATCGG	Jochmann N, Kurze AK, Czaja LF, Brinkrolf K, Brune I, Hüser AT, Hansmeier N, Pühler A, Borovok I, Tauch A., Genetic makeup of the Corynebacterium glutamicum LexA regulon deduced from comparative transcriptomics and in vitro DNA band shift assays, Microbiology. 2009 May;155(Pt 5):1459-77. Epub 2009 Apr 16.
C. glutamicum	cg2683		TCGAACACGTGAGCGG	Jochmann N, Kurze AK, Czaja LF, Brinkrolf K, Brune I, Hüser AT, Hansmeier N, Pühler A, Borovok I, Tauch A., Genetic makeup of the Corynebacterium glutamicum LexA regulon deduced from comparative transcriptomics and in vitro DNA band shift assays, Microbiology. 2009 May;155(Pt 5):1459-77. Epub 2009 Apr 16.
C. glutamicum	cg2733		TCGAATAACTGTTCGA	Jochmann N, Kurze AK, Czaja LF, Brinkrolf K, Brune I, Hüser AT, Hansmeier N, Pühler A, Borovok I, Tauch A., Genetic makeup of the Corynebacterium glutamicum LexA regulon deduced from comparative transcriptomics and in vitro DNA band shift assays, Microbiology. 2009 May;155(Pt 5):1459-77. Epub 2009 Apr 16.
C. glutamicum	cg0470		TGGAAAATATGTTCGA	Jochmann N, Kurze AK, Czaja LF, Brinkrolf K, Brune I, Hüser AT, Hansmeier N, Pühler A, Borovok I, Tauch A., Genetic makeup of the Corynebacterium glutamicum LexA regulon deduced from comparative transcriptomics and in vitro DNA band shift assays, Microbiology. 2009 May;155(Pt 5):1459-77. Epub 2009 Apr 16.
C. glutamicum	cg1080		ATGAAAATTTGTTTGA	Jochmann N, Kurze AK, Czaja LF, Brinkrolf K, Brune I, Hüser AT, Hansmeier N, Pühler A, Borovok I, Tauch A., Genetic makeup of the Corynebacterium glutamicum LexA regulon deduced from comparative transcriptomics and in vitro DNA band shift assays, Microbiology. 2009 May;155(Pt 5):1459-77. Epub 2009 Apr 16.
C. glutamicum	cg1884		TCGAAAAGTGGCTCCA	Jochmann N, Kurze AK, Czaja LF, Brinkrolf K, Brune I, Hüser AT, Hansmeier N, Pühler A, Borovok I, Tauch A., Genetic makeup of the Corynebacterium glutamicum LexA regulon deduced from comparative transcriptomics and in vitro DNA band shift assays, Microbiology. 2009 May;155(Pt 5):1459-77. Epub 2009 Apr 16.
C. glutamicum	cg2034		CCGATCAAATGTTTGA	Jochmann N, Kurze AK, Czaja LF, Brinkrolf K, Brune I, Hüser AT, Hansmeier N, Pühler A, Borovok I, Tauch A., Genetic makeup of the Corynebacterium glutamicum LexA regulon deduced from comparative transcriptomics and in vitro DNA band shift assays, Microbiology. 2009 May;155(Pt 5):1459-77. Epub 2009 Apr 16.
C. glutamicum	cg2158	ftsK	TAGAAAACTTGGACGA	Jochmann N, Kurze AK, Czaja LF, Brinkrolf K, Brune I, Hüser AT, Hansmeier N, Pühler A, Borovok I, Tauch A., Genetic makeup of the Corynebacterium glutamicum LexA regulon deduced from comparative transcriptomics and in vitro DNA band shift assays, Microbiology. 2009 May;155(Pt 5):1459-77. Epub 2009 Apr 16.
C. glutamicum	cg0834		ACACAAACGTGTTCGA	Jochmann N, Kurze AK, Czaja LF, Brinkrolf K, Brune I, Hüser AT, Hansmeier N, Pühler A, Borovok I, Tauch A., Genetic makeup of the Corynebacterium glutamicum LexA regulon deduced from comparative transcriptomics and in vitro DNA band shift assays, Microbiology. 2009 May;155(Pt 5):1459-77. Epub 2009 Apr 16.
C. glutamicum	cg1314	putP	TCGTAACCTTGTGCGA	Jochmann N, Kurze AK, Czaja LF, Brinkrolf K, Brune I, Hüser AT, Hansmeier N, Pühler A, Borovok I, Tauch A., Genetic makeup of the Corynebacterium glutamicum LexA regulon deduced from comparative transcriptomics and in vitro DNA band shift assays, Microbiology. 2009 May;155(Pt 5):1459-77. Epub 2009 Apr 16.
C. glutamicum	cg0742		TCGAATAAGTGTCCAC	Jochmann N, Kurze AK, Czaja LF, Brinkrolf K, Brune I, Hüser AT, Hansmeier N, Pühler A, Borovok I, Tauch A., Genetic makeup of the Corynebacterium glutamicum LexA regulon deduced from comparative transcriptomics and in vitro DNA band shift assays, Microbiology. 2009 May;155(Pt 5):1459-77. Epub 2009 Apr 16.
C. glutamicum	cg0841		TCGAAAGTATTTCCGA	Jochmann N, Kurze AK, Czaja LF, Brinkrolf K, Brune I, Hüser AT, Hansmeier N, Pühler A, Borovok I, Tauch A., Genetic makeup of the Corynebacterium glutamicum LexA regulon deduced from comparative transcriptomics and in vitro DNA band shift assays, Microbiology. 2009 May;155(Pt 5):1459-77. Epub 2009 Apr 16.
C. glutamicum	cg0875		TAGAACATATGTACCA	Jochmann N, Kurze AK, Czaja LF, Brinkrolf K, Brune I, Hüser AT, Hansmeier N, Pühler A, Borovok I, Tauch A., Genetic makeup of the Corynebacterium glutamicum LexA regulon deduced from comparative transcriptomics and in vitro DNA band shift assays, Microbiology. 2009 May;155(Pt 5):1459-77. Epub 2009 Apr 16.
C. glutamicum	cg2026		TAGCACATATTTTCTA	Jochmann N, Kurze AK, Czaja LF, Brinkrolf K, Brune I, Hüser AT, Hansmeier N, Pühler A, Borovok I, Tauch A., Genetic makeup of the Corynebacterium glutamicum LexA regulon deduced from comparative transcriptomics and in vitro DNA band shift assays, Microbiology. 2009 May;155(Pt 5):1459-77. Epub 2009 Apr 16.
C. glutamicum	cg1059		TTGAATAAGTGTTTGA	Jochmann N, Kurze AK, Czaja LF, Brinkrolf K, Brune I, Hüser AT, Hansmeier N, Pühler A, Borovok I, Tauch A., Genetic makeup of the Corynebacterium glutamicum LexA regulon deduced from comparative transcriptomics and in vitro DNA band shift assays, Microbiology. 2009 May;155(Pt 5):1459-77. Epub 2009 Apr 16.
C. glutamicum	cg1977		CCGAACACAGTTTTAA	Jochmann N, Kurze AK, Czaja LF, Brinkrolf K, Brune I, Hüser AT, Hansmeier N, Pühler A, Borovok I, Tauch A., Genetic makeup of the Corynebacterium glutamicum LexA regulon deduced from comparative transcriptomics and in vitro DNA band shift assays, Microbiology. 2009 May;155(Pt 5):1459-77. Epub 2009 Apr 16.
C. glutamicum	cg2114	lexA	GCGAACAGAGTTTTTA	Jochmann N, Kurze AK, Czaja LF, Brinkrolf K, Brune I, Hüser AT, Hansmeier N, Pühler A, Borovok I, Tauch A., Genetic makeup of the Corynebacterium glutamicum LexA regulon deduced from comparative transcriptomics and in vitro DNA band shift assays, Microbiology. 2009 May;155(Pt 5):1459-77. Epub 2009 Apr 16.
C. glutamicum	cg2950	radA	TCGAACACCGTTTCTC	Jochmann N, Kurze AK, Czaja LF, Brinkrolf K, Brune I, Hüser AT, Hansmeier N, Pühler A, Borovok I, Tauch A., Genetic makeup of the Corynebacterium glutamicum LexA regulon deduced from comparative transcriptomics and in vitro DNA band shift assays, Microbiology. 2009 May;155(Pt 5):1459-77. Epub 2009 Apr 16.
C. glutamicum	cg1427		TTGAACAAATGTTCGG	Jochmann N, Kurze AK, Czaja LF, Brinkrolf K, Brune I, Hüser AT, Hansmeier N, Pühler A, Borovok I, Tauch A., Genetic makeup of the Corynebacterium glutamicum LexA regulon deduced from comparative transcriptomics and in vitro DNA band shift assays, Microbiology. 2009 May;155(Pt 5):1459-77. Epub 2009 Apr 16.
C. glutamicum	cg2381		TCAAATATGTGTTCGA	Jochmann N, Kurze AK, Czaja LF, Brinkrolf K, Brune I, Hüser AT, Hansmeier N, Pühler A, Borovok I, Tauch A., Genetic makeup of the Corynebacterium glutamicum LexA regulon deduced from comparative transcriptomics and in vitro DNA band shift assays, Microbiology. 2009 May;155(Pt 5):1459-77. Epub 2009 Apr 16.
C. glutamicum	cg3345		TTACACATCTGTTCGA	Jochmann N, Kurze AK, Czaja LF, Brinkrolf K, Brune I, Hüser AT, Hansmeier N, Pühler A, Borovok I, Tauch A., Genetic makeup of the Corynebacterium glutamicum LexA regulon deduced from comparative transcriptomics and in vitro DNA band shift assays, Microbiology. 2009 May;155(Pt 5):1459-77. Epub 2009 Apr 16.
C. glutamicum	cg1408		TCGGACACATTTTTGC	Jochmann N, Kurze AK, Czaja LF, Brinkrolf K, Brune I, Hüser AT, Hansmeier N, Pühler A, Borovok I, Tauch A., Genetic makeup of the Corynebacterium glutamicum LexA regulon deduced from comparative transcriptomics and in vitro DNA band shift assays, Microbiology. 2009 May;155(Pt 5):1459-77. Epub 2009 Apr 16.
C. glutamicum	cg0898	pdxS	TCAAAAAAGTGGTCTA	Jochmann N, Kurze AK, Czaja LF, Brinkrolf K, Brune I, Hüser AT, Hansmeier N, Pühler A, Borovok I, Tauch A., Genetic makeup of the Corynebacterium glutamicum LexA regulon deduced from comparative transcriptomics and in vitro DNA band shift assays, Microbiology. 2009 May;155(Pt 5):1459-77. Epub 2009 Apr 16.
L. monocytogenes	lmo0157		GCGAACGTAGGTTCTG	van der Veen S, van Schalkwijk S, Molenaar D, de Vos WM, Abee T, Wells-Bennik MH., The SOS response of Listeria monocytogenes is involved in stress resistance and mutagenesis, Microbiology. 2010 Feb;156(Pt 2):374-84. Epub 2009 Nov 5.
L. monocytogenes	lmo1302	lexA	AAGAATGTATGTTCGC	van der Veen S, van Schalkwijk S, Molenaar D, de Vos WM, Abee T, Wells-Bennik MH., The SOS response of Listeria monocytogenes is involved in stress resistance and mutagenesis, Microbiology. 2010 Feb;156(Pt 2):374-84. Epub 2009 Nov 5.
L. monocytogenes	lmo1303	yneA	GCGAACATACATTCTT	van der Veen S, van Schalkwijk S, Molenaar D, de Vos WM, Abee T, Wells-Bennik MH., The SOS response of Listeria monocytogenes is involved in stress resistance and mutagenesis, Microbiology. 2010 Feb;156(Pt 2):374-84. Epub 2009 Nov 5.
L. monocytogenes	lmo1303	yneA	ACGAACGGTTGTTCTA	van der Veen S, van Schalkwijk S, Molenaar D, de Vos WM, Abee T, Wells-Bennik MH., The SOS response of Listeria monocytogenes is involved in stress resistance and mutagenesis, Microbiology. 2010 Feb;156(Pt 2):374-84. Epub 2009 Nov 5.
L. monocytogenes	lmo1398	recA	ACGAATAAATGTTCGC	van der Veen S, van Schalkwijk S, Molenaar D, de Vos WM, Abee T, Wells-Bennik MH., The SOS response of Listeria monocytogenes is involved in stress resistance and mutagenesis, Microbiology. 2010 Feb;156(Pt 2):374-84. Epub 2009 Nov 5.
L. monocytogenes	lmo1421	bilEA	TAGAACATACATTCGA	van der Veen S, van Schalkwijk S, Molenaar D, de Vos WM, Abee T, Wells-Bennik MH., The SOS response of Listeria monocytogenes is involved in stress resistance and mutagenesis, Microbiology. 2010 Feb;156(Pt 2):374-84. Epub 2009 Nov 5.
L. monocytogenes	lmo1574	dnaE	ACGAACACACTTTCTT	van der Veen S, van Schalkwijk S, Molenaar D, de Vos WM, Abee T, Wells-Bennik MH., The SOS response of Listeria monocytogenes is involved in stress resistance and mutagenesis, Microbiology. 2010 Feb;156(Pt 2):374-84. Epub 2009 Nov 5.
L. monocytogenes	lmo1640		CAGAACATATGTTTTA	van der Veen S, van Schalkwijk S, Molenaar D, de Vos WM, Abee T, Wells-Bennik MH., The SOS response of Listeria monocytogenes is involved in stress resistance and mutagenesis, Microbiology. 2010 Feb;156(Pt 2):374-84. Epub 2009 Nov 5.
L. monocytogenes	lmo1759	pcrA	AAGAACAAATGTTTGT	van der Veen S, van Schalkwijk S, Molenaar D, de Vos WM, Abee T, Wells-Bennik MH., The SOS response of Listeria monocytogenes is involved in stress resistance and mutagenesis, Microbiology. 2010 Feb;156(Pt 2):374-84. Epub 2009 Nov 5.
L. monocytogenes	lmo1975	dinB	AAGAACGCTTGTTCGT	van der Veen S, van Schalkwijk S, Molenaar D, de Vos WM, Abee T, Wells-Bennik MH., The SOS response of Listeria monocytogenes is involved in stress resistance and mutagenesis, Microbiology. 2010 Feb;156(Pt 2):374-84. Epub 2009 Nov 5.
L. monocytogenes	lmo2268	addB	AAAAACATATGTTCGG	van der Veen S, van Schalkwijk S, Molenaar D, de Vos WM, Abee T, Wells-Bennik MH., The SOS response of Listeria monocytogenes is involved in stress resistance and mutagenesis, Microbiology. 2010 Feb;156(Pt 2):374-84. Epub 2009 Nov 5.
L. monocytogenes	lmo2271		AAGAACGTTTGTTCGT	van der Veen S, van Schalkwijk S, Molenaar D, de Vos WM, Abee T, Wells-Bennik MH., The SOS response of Listeria monocytogenes is involved in stress resistance and mutagenesis, Microbiology. 2010 Feb;156(Pt 2):374-84. Epub 2009 Nov 5.
L. monocytogenes	lmo2332	int	AAGAACGTATGTGCGA	van der Veen S, van Schalkwijk S, Molenaar D, de Vos WM, Abee T, Wells-Bennik MH., The SOS response of Listeria monocytogenes is involved in stress resistance and mutagenesis, Microbiology. 2010 Feb;156(Pt 2):374-84. Epub 2009 Nov 5.
L. monocytogenes	lmo2489	uvrB	GCGAAAATATGTTCGG	van der Veen S, van Schalkwijk S, Molenaar D, de Vos WM, Abee T, Wells-Bennik MH., The SOS response of Listeria monocytogenes is involved in stress resistance and mutagenesis, Microbiology. 2010 Feb;156(Pt 2):374-84. Epub 2009 Nov 5.
L. monocytogenes	lmo2675	umuD	AAGAACATTTGTTCGT	van der Veen S, van Schalkwijk S, Molenaar D, de Vos WM, Abee T, Wells-Bennik MH., The SOS response of Listeria monocytogenes is involved in stress resistance and mutagenesis, Microbiology. 2010 Feb;156(Pt 2):374-84. Epub 2009 Nov 5.
L. monocytogenes	lmo2828		AAGAACGTTTGTTCGT	van der Veen S, van Schalkwijk S, Molenaar D, de Vos WM, Abee T, Wells-Bennik MH., The SOS response of Listeria monocytogenes is involved in stress resistance and mutagenesis, Microbiology. 2010 Feb;156(Pt 2):374-84. Epub 2009 Nov 5.
M. leprae	ML1003	lexA	TCGAACACATGTTTGA	Durbach SI, Andersen SJ, Mizrahi V. SOS induction in mycobacteria: analysis of the DNA-binding activity of a LexA-like repressor and its role in DNA damage induction of the recA gene from Mycobacterium smegmatis. Mol Microbiol. 1997 Nov;26(4):643-53.
M. leprae	ML0987	recA	TCGAACAGATGTTCGG	Durbach SI, Andersen SJ, Mizrahi V. SOS induction in mycobacteria: analysis of the DNA-binding activity of a LexA-like repressor and its role in DNA damage induction of the recA gene from Mycobacterium smegmatis. Mol Microbiol. 1997 Nov;26(4):643-53.
M. smegmatis	MSMEG2743	lexA	TCGAACACATGTTTGA	Durbach SI, Andersen SJ, Mizrahi V. SOS induction in mycobacteria: analysis of the DNA-binding activity of a LexA-like repressor and its role in DNA damage induction of the recA gene from Mycobacterium smegmatis. Mol Microbiol. 1997 Nov;26(4):643-53.
M. smegmatis	MSMEG2725	recA	TCGAACAGGTGTTCGT	Durbach SI, Andersen SJ, Mizrahi V. SOS induction in mycobacteria: analysis of the DNA-binding activity of a LexA-like repressor and its role in DNA damage induction of the recA gene from Mycobacterium smegmatis. Mol Microbiol. 1997 Nov;26(4):643-53.
M. tuberculosis	Rv2720	lexA	TCGAACACATGTTTGA	Davis, Elaine O., Dullaghan, Edith M., Rand, Lucinda, Definition of the Mycobacterial SOS Box and Use To Identify LexA-Regulated Genes in Mycobacterium tuberculosis, J. Bacteriol. 2002 184: 3287-3295
M. tuberculosis	Rv2719c	hypot.	TCGATCAAATGTTCGG	Davis, Elaine O., Dullaghan, Edith M., Rand, Lucinda, Definition of the Mycobacterial SOS Box and Use To Identify LexA-Regulated Genes in Mycobacterium tuberculosis, J. Bacteriol. 2002 184: 3287-3295
M. tuberculosis	Rv1378c	hypot.	TCGAACACATGTTCGA	Davis, Elaine O., Dullaghan, Edith M., Rand, Lucinda, Definition of the Mycobacterial SOS Box and Use To Identify LexA-Regulated Genes in Mycobacterium tuberculosis, J. Bacteriol. 2002 184: 3287-3295
M. tuberculosis	Rv3074	hypot.	TCGAACACATGTTCGA	Davis, Elaine O., Dullaghan, Edith M., Rand, Lucinda, Definition of the Mycobacterial SOS Box and Use To Identify LexA-Regulated Genes in Mycobacterium tuberculosis, J. Bacteriol. 2002 184: 3287-3295
M. tuberculosis	Rv3370c	dnaE2	TCGAACAATTGTTCGA	Davis, Elaine O., Dullaghan, Edith M., Rand, Lucinda, Definition of the Mycobacterial SOS Box and Use To Identify LexA-Regulated Genes in Mycobacterium tuberculosis, J. Bacteriol. 2002 184: 3287-3295
M. tuberculosis	Rv3776	hypot.	TCGAACGTATGTTCGA	Davis, Elaine O., Dullaghan, Edith M., Rand, Lucinda, Definition of the Mycobacterial SOS Box and Use To Identify LexA-Regulated Genes in Mycobacterium tuberculosis, J. Bacteriol. 2002 184: 3287-3295
M. tuberculosis	Rv0336	hypot.	TCGAAAGTATGTTCGA	Davis, Elaine O., Dullaghan, Edith M., Rand, Lucinda, Definition of the Mycobacterial SOS Box and Use To Identify LexA-Regulated Genes in Mycobacterium tuberculosis, J. Bacteriol. 2002 184: 3287-3295
M. tuberculosis	Rv0515	hypot.	TCGAAAGTATGTTCGA	Davis, Elaine O., Dullaghan, Edith M., Rand, Lucinda, Definition of the Mycobacterial SOS Box and Use To Identify LexA-Regulated Genes in Mycobacterium tuberculosis, J. Bacteriol. 2002 184: 3287-3295
M. tuberculosis	Rv1000c	hypot.	TCGAACGAATGTGCGA	Davis, Elaine O., Dullaghan, Edith M., Rand, Lucinda, Definition of the Mycobacterial SOS Box and Use To Identify LexA-Regulated Genes in Mycobacterium tuberculosis, J. Bacteriol. 2002 184: 3287-3295
M. tuberculosis	Rv1702c	hypot.	TCGAACATGTATTCGA	Davis, Elaine O., Dullaghan, Edith M., Rand, Lucinda, Definition of the Mycobacterial SOS Box and Use To Identify LexA-Regulated Genes in Mycobacterium tuberculosis, J. Bacteriol. 2002 184: 3287-3295
M. tuberculosis	Rv2100	hypot.	TCGCACACATGTTCGA	Davis, Elaine O., Dullaghan, Edith M., Rand, Lucinda, Definition of the Mycobacterial SOS Box and Use To Identify LexA-Regulated Genes in Mycobacterium tuberculosis, J. Bacteriol. 2002 184: 3287-3295
M. tuberculosis	Rv2578c	splB	TAGAACGGTTGTTCGA	Davis, Elaine O., Dullaghan, Edith M., Rand, Lucinda, Definition of the Mycobacterial SOS Box and Use To Identify LexA-Regulated Genes in Mycobacterium tuberculosis, J. Bacteriol. 2002 184: 3287-3295
M. tuberculosis	Rv2579	linB	TCGAACAACCGTTCTA	Davis, Elaine O., Dullaghan, Edith M., Rand, Lucinda, Definition of the Mycobacterial SOS Box and Use To Identify LexA-Regulated Genes in Mycobacterium tuberculosis, J. Bacteriol. 2002 184: 3287-3295
M. tuberculosis	Rv2594	ruvC	TCGAACGATTGTTCGG	Davis, Elaine O., Dullaghan, Edith M., Rand, Lucinda, Definition of the Mycobacterial SOS Box and Use To Identify LexA-Regulated Genes in Mycobacterium tuberculosis, J. Bacteriol. 2002 184: 3287-3295
M. tuberculosis	Rv2737	recA	TCGAACAGGTGTTCGG	Davis, Elaine O., Dullaghan, Edith M., Rand, Lucinda, Definition of the Mycobacterial SOS Box and Use To Identify LexA-Regulated Genes in Mycobacterium tuberculosis, J. Bacteriol. 2002 184: 3287-3295
M. tuberculosis	Rv3395c	hypot.	TCGAACATATTTTCGA	Davis, Elaine O., Dullaghan, Edith M., Rand, Lucinda, Definition of the Mycobacterial SOS Box and Use To Identify LexA-Regulated Genes in Mycobacterium tuberculosis, J. Bacteriol. 2002 184: 3287-3295
M. tuberculosis	Rv2100	hypot.	TCGAACCGTCGTTCGC	Davis, Elaine O., Dullaghan, Edith M., Rand, Lucinda, Definition of the Mycobacterial SOS Box and Use To Identify LexA-Regulated Genes in Mycobacterium tuberculosis, J. Bacteriol. 2002 184: 3287-3295
M. tuberculosis	Rv3395c	imuA'	TCGAACATATTTTCGA	Davis, Elaine O., Dullaghan, Edith M., Rand, Lucinda, Definition of the Mycobacterial SOS Box and Use To Identify LexA-Regulated Genes in Mycobacterium tuberculosis, J. Bacteriol. 2002 184: 3287-3295
M. tuberculosis	Rv2594c		TCGAACGATTGTTCGG	Davis, Elaine O., Dullaghan, Edith M., Rand, Lucinda, Definition of the Mycobacterial SOS Box and Use To Identify LexA-Regulated Genes in Mycobacterium tuberculosis, J. Bacteriol. 2002 184: 3287-3295
M. tuberculosis	Rv2737c		TCGAACAGGTGTTCGG	Davis, Elaine O., Dullaghan, Edith M., Rand, Lucinda, Definition of the Mycobacterial SOS Box and Use To Identify LexA-Regulated Genes in Mycobacterium tuberculosis, J. Bacteriol. 2002 184: 3287-3295
S. coelicolor	SCO5803	lexA	TCGAACGTGTGTTTGG	Vierling S, Weber T, Wohlleben W, Muth G. Evidence that an additional mutation is required to tolerate insertional inactivation of the Streptomyces lividans recA gene. J Bacteriol. 2001 Jul;183(14):4374-81.
S. coelicolor	SCO5769	recA	TCGAACATCCATTCTT	Vierling S, Weber T, Wohlleben W, Muth G. Evidence that an additional mutation is required to tolerate insertional inactivation of the Streptomyces lividans recA gene. J Bacteriol. 2001 Jul;183(14):4374-81.
S. lividans	CAA53675.1	recA	TCGAACATCCATTCTT	Vierling S, Weber T, Wohlleben W, Muth G. Evidence that an additional mutation is required to tolerate insertional inactivation of the Streptomyces lividans recA gene. J Bacteriol. 2001 Jul;183(14):4374-81.
