# Supplementary material for: Characterization of the SOS meta-regulon in the human gut microbiome
Source: Bioinformatics. 2014 Jan 8;30(9):1193–7. doi: 10.1093/bioinformatics/btt753 (PMC3998124; doi:10.1093/bioinformatics/btt753)
Supplement: Supplementary Data [file supp_btt753_suppl_data.zip › Table_S2.csv]

Table S2 - Reference SOS regulons (CSV). List of experimentally-reported SOS-regulated genes and associated COGs and COG categories in 19 different species.
ORG	GENE	COG	CATEGORIES	PMID
aci	ACP_1516	COG0468	L	16549674
aci	ACP_3194	COG0468	L	16549674
aci	ACP_0231	COG1974	KT	16549674
bde	Bd3511	COG1974	KT	16030231
bde	Bd0386	COG0468	L	16030231
bsu	BSU01520	CNF		16267290
bsu	BSU21520	CNF		16267290
bsu	Bsu3514	CNF		1847907
bsu	Bsu05630	COG2318	S	1847907
bsu	Bsu3575	CNF		1847907
bsu	BSU10470	CNF		16267290
bsu	BSU29230	COG0587	L	16267290
bsu	BSU23300	CNF		16267290
bsu	BSU22790	COG0776	L	16267290
bsu	BSU17260	COG1404	O	16267290
bsu	BSU18960	CNF		16267290
bsu	BSU27740	CNF		16267290
bsu	BSU18090	CNF		16267290
bsu	BSU09810	COG4335	L	16267290
bsu	BSU16940	COG0468	L	1847907
bsu	BSU18950	CNF		16267290
bsu	BSU09910	COG0420	L	16267290
bsu	Bsu3575	CNF		1847907
bsu	BSU1380	CNF		16267290
bsu	BSU23710	COG0389	L	16267290
bsu	BSU20440	CNF		16267290
bsu	BSU12500	CNF		16267290
bsu	BSU38090	COG1404	O	16267290
bsu	BSU06060	COG0270	L	16267290
bsu	BSU24750	COG1253	R	16267290
bsu	BSU06610	CNF		16267290
bsu	BSU25690	CNF		16267290
bsu	Bsu1786	COG1974	KT	8969214
bsu	BSU28490	COG0322	L	16267290
cde	DET1640	COG1974	KT	12374844
cde	DET0546	COG0178	L	12374844
cgu	cg0834	COG1653	G	19372162
cgu	cg0875	CNF		19372162
cgu	cg1871	COG0817	L	19372162
cgu	cg2113	CNF		19372162
cgu	cg0898	COG0214	H	19372162
cgu	cg1977	CNF		19372162
cgu	cg2733	CNF		19372162
cgu	cg1408	CNF		19372162
cgu	cg1427	CNF		19372162
cgu	cg1080	COG2132	Q	19372162
cgu	cg0742	CNF		19372162
cgu	cg2141	COG0468	L	19372162
cgu	cg1602	COG0497	L	19372162
cgu	cg0841	COG1479	S	19372162
cgu	cg1560	COG0178	L	19372162
cgu	cg2026	CNF		19372162
cgu	cg2950	COG1066	O	19372162
cgu	cg1288	COG0477	GEPR	19372162
cgu	cg3345	CNF		19372162
cgu	cg2034	CNF		19372162
cgu	cg0713	CNF		19372162
cgu	cg1884	COG2372	R	19372162
cgu	cg2158	COG1674	D	19372162
cgu	cg1255	CNF		19372162
cgu	cg2504	CNF		19372162
cgu	cg2381	CNF		19372162
cgu	cg1059	CNF		19372162
cgu	cg2683	CNF		19372162
cgu	cg1559	COG0491	R	19372162
cgu	cg0738	COG0587	L	19372162
cgu	cg1314	COG0591	ER	19372162
cgu	cg2277	COG1132	V	19372162
cgu	cg1318	COG0420	L	19372162
cgu	cg2114	COG1974	KT	19372162
cgu	cg0470	CNF		19372162
cgu	cg2449	CNF		19372162
crs	CC3515	COG3600	S	18083815
crs	CC3518	COG2827	L	18083815
crs	CC2040	COG1201	R	18083815
crs	CC1928	COG1957	F	18083815
crs	CC3037	COG3636	K	18083815
crs	CC1468	COG0629	L	18083815
crs	CC1087	COG0468	L	18083815
crs	CC1086	COG2200	T	18083815
crs	CC1532	COG3798	S	18083815
crs	CC1531	CNF		18083815
crs	CC1902	COG1974	KT	15886391
crs	CC3036	COG3279	KT	18083815
crs	CC3424	COG3324	R	18083815
crs	CC3225	COG0784	T	18083815
crs	CC2879	CNF		18083815
crs	CC3236	COG2255	L	18083815
crs	CC1926	COG0587	L	15886391
crs	CC1927	CNF		18083815
crs	CC3038	COG3657	S	18083815
crs	CC3039	COG4188	R	18083815
crs	CC2272	COG0177	L	18083815
crs	CC3130	COG0174	E	18083815
crs	CC2590	COG0178	L	18083815
crs	CC0383	CNF		18083815
crs	CC0382	COG2818	L	18083815
crs	CC2880	COG3668	R	18083815
crs	CC2881	COG0322	L	18083815
crs	CC2878.1	CNF		18083815
crs	CC1983	COG0497	L	18083815
crs	CC2433	COG0790	R	18083815
crs	CC0627	CNF		18083815
crs	CC1665	COG0305	L	18083815
crs	CC3467	COG5321	S	18083815
crs	CC1330	COG1533	L	18083815
crs	CC1054	COG3905	K	18083815
crs	CC3237	COG0632	L	18083815
crs	CC2332	COG4277	R	18083815
crs	CC2333	COG1573	L	18083815
crs	CC3214	COG4799	I	18083815
crs	CC0140	COG0606	O	18083815
crs	CC3238	COG0817	L	18083815
crs	CC3356	CNF		18083815
crs	CC2589	CNF		18083815
crs	CC3213	COG4544	S	18083815
eco	ECK1808	CNF		16264194
eco	ECK4426	CNF		18761622
eco	ECK4427	CNF		18761622
eco	ECK2240	COG4948	MR	16264194
eco	ECK1370	CNF		16264194
eco	ECK1495	CNF		16264194
eco	ECK2241	COG1414	K	16264194
eco	ECK4035	COG1974	KT	16264194
eco	ECK0222	CNF		16264194
eco	ECK1862	COG0632	L	16264194
eco	ECK2754	CNF		16264194
eco	ECK3808	COG0210	L	16264194
eco	ECK0768	COG0556	L	23245695
eco	ECK4050	COG0178	L	16264194
eco	ECK2817	CNF		16264194
eco	ECK0788	COG1199	KL	16264194
eco	ECK0530	COG0582	L	16264194
eco	ECK3635	CNF		16264194
eco	ECK0232	CNF		16264194
eco	ECK0061	CNF		16264194
eco	ECK1614	COG1028	IQR	16264194
eco	ECK0836	COG3226	S	16264194
eco	ECK2108	CNF		16264194
eco	ECK1164	COG0850	D	16264194
eco	ECK0638	CNF		16264194
eco	ECK0639	CNF		11333217
eco	ECK4337	CNF		16264194
eco	ECK0881	CNF		16264194
eco	ECK4125	COG1982	E	16264194
eco	ECK4126	COG0531	E	16264194
eco	ECK3546	CNF		16264194
eco	ECK0061	COG0417	L	16264194
eco	ECK3855	COG0749	L	16264194
eco	ECK0949	COG5404	D	16264194
eco	ECK3768	CNF		16264194
eco	ECK1739	COG0322	L	16264194
eco	ECK1615	COG1609	K	16264194
eco	ECK4422	CNF		16264194
eco	ECK0432	COG1219	O	16264194
eco	ECK0574	CNF		16264194
eco	ECK1895	COG0380	G	16264194
eco	ECK1896	COG1877	G	16264194
eco	ECK1819	COG1971	S	16264194
eco	ECK2003	COG3449	L	11689018
eco	ECK0483	COG0330	O	16264194
eco	ECK1768	COG1349	KG	16264194
eco	ECK2884	COG1443	I	16264194
eco	ECK1773	COG0477	GEPR	16264194
eco	ECK1849	COG3141	S	16264194
eco	ECK1726	COG1988	R	16264194
eco	ECK4051	COG0629	L	16264194
eco	ECK2612	COG0497	L	16264194
eco	ECK0650	COG4535	P	16264194
eco	ECK0061	CNF		16264194
eco	ECK1171	COG1974	KT	16264194
eco	ECK2694	COG0468	L	16264194
eco	ECK0881	COG1674	D	16264194
eco	ECK4337	CNF		16264194
eco	ECK1536	COG0477	GEPR	16264194
eco	ECK0482	COG1585	OU	16264194
eco	ECK0262	CNF		16264194
eco	ECK3826	COG1322	S	16264194
fib	Fisuc_2373	COG0468	L	16264194
fib	Fisuc_2646	COG0632	L	15528664
fib	Fisuc_2962	COG0629	L	15528664
fib	Fisuc_2822	COG1974	KT	15528664
fib	Fisuc_0596	COG0178	L	15528664
geo	GSU0041	COG1974	KT	12670973
geo	GSU1617	COG1974	KT	12670973
lmo	lmo1574	COG0587	L	19892760
lmo	lmo1640	CNF		19892760
lmo	lmo1398	COG0468	L	19892760
lmo	lmo1759	COG0210	L	19892760
lmo	lmo2271	CNF		19892760
lmo	lmo0157	COG1199	KL	19892760
lmo	lmo1303	COG1388	M	19892760
lmo	lmo1302	COG1974	KT	19892760
lmo	lmo2828	CNF		19892760
lmo	lmo1975	COG0389	L	19892760
lmo	lmo1421	COG1125	E	19892760
lmo	lmo2489	COG0556	L	19892760
lmo	lmo2675	CNF		19892760
lmo	lmo2332	COG1961	L	19892760
lmo	lmo2268	COG3857	L	19892760
mag	Mmc1_2105	COG1974	KT	12867456
mag	Mmc1_2084	COG1974	KT	12867456
mtu	Rv1702c	CNF		12029045
mtu	Rv2737c	COG1372	L	12029045
mtu	Rv2594c	COG0817	L	12029045
mtu	Rv2578c	COG1533	L	12029045
mtu	Rv2720	COG1974	KT	12029045
mtu	Rv3395c	CNF		12029045
mtu	Rv3776	CNF		12029045
mtu	Rv2719c	CNF		12029045
mtu	Rv3370c	COG0587	L	12029045
mtu	Rv3074	CNF		12029045
mtu	Rv0515	CNF		12029045
mtu	Rv2100	CNF		12029045
mtu	Rv1378c	CNF		12029045
mtu	Rv1000c	CNF		12029045
mtu	Rv0336	CNF		12029045
mtu	Rv2579	COG0596	R	12029045
nos	alr4905	COG0642	T	14652736
nos	alr0088	COG0629	L	14652736
nos	alr3716	COG0178	L	14652736
nos	all3272	COG0468	L	14652736
nos	alr4908	COG1974	KT	14652736
par	PA4763	COG0497	L	17015649
par	PA1045	COG1199	KL	17015649
par	PA3617	COG0468	L	17015649
par	PA3616	COG2137	R	17015649
par	PA0670	COG0389	L	17015649
par	PA0922	CNF		17015649
par	PA0069	COG1533	L	17015649
par	PA1044	COG5615	S	17015649
par	PA3007	COG1974	KT	17015649
par	PA3413	COG3141	S	17015649
par	PA0669	COG0587	L	17015649
par	PA3414	CNF		17015649
par	PA0671	CNF		15995206
par	PA3008	COG5404	D	3297925
par	PA2288	CNF		17933893
ppu	PP_1203	COG0389	L	17933893
ppu	PP_1974	COG0556	L	17933893
ppu	PP_1629	COG0468	L	17933893
ppu	PP_4616	COG3141	S	17933893
ppu	PP_2143	COG1974	KT	17933893
ppu	PP_4729	COG0497	L	17933893
ppu	PP_2924	COG4277	R	17933893
rho	RPA3851	COG0468	L	15604457
rho	RPA2816	COG0178	L	15604457
sin	SMc01102	COG1322	S	15604457
sin	SMa0888	COG4544	S	15604457
sin	SMc01018	COG0187	L	15604457
sin	Smc03093	COG2764	S	15604457
sin	SMc03790	COG4544	S	15604457
sin	SMc01375	COG0587	L	15604457
sin	SMc03967	COG0817	L	15604457
sin	SMc01373	COG0389	L	15604457
sin	SMc01183	COG1974	KT	15604457
sin	SMc00866	COG1533	L	15604457
sin	SMc00865	COG0463	M	15604457
vhe	VP0157	CNF		22305460
vhe	VP2034	COG0468	L	22305460
vhe	VP2550	COG0468	L	22305460
vhe	VP2945	COG1200	LK	22305460
vhe	VP1428	CNF		22305460
vhe	VP0518	COG3066	L	22305460
vhe	VP2149	COG1974	KT	22305460
vhe	VP1264	COG0550	L	22305460
xyl	XF0122	COG1974	KT	12427949
xyl	XF2313	COG0863	L	12427949
