# Supplementary material for: Characterization of the SOS meta-regulon in the human gut microbiome
Source: Bioinformatics. 2014 Jan 8;30(9):1193–7. doi: 10.1093/bioinformatics/btt753 (PMC3998124; doi:10.1093/bioinformatics/btt753)
Supplement: Supplementary Data [file supp_btt753_suppl_data.zip › Table_S3.csv]

Table S3 - Detected LexA-binding sites (CSV). List of putative Gram-positive LexA-binding sites identified in the MetaHit metagenome data within the promoter region of protein-coding genes taxonomically associated with Gram-positive bacteria. For each site, the sequence, score, position within the scaffold and all associated genes and COGs are reported.
MH_SITE_ID	MH_SITE_POS	MH_SITE_STRAND	MH_SITE_SEQ	format(MH_SITE_SCORE, 2)	MH_SCAFFOLD_NAME	MH_SCAFFOLD_LINE	MH_SCAFFOLD_PATH	group_concat(distinct(MH_GENE_NAME) SEPARATOR ':')	group_concat(distinct(ORTHO_GI) SEPARATOR ':')	group_concat(distinct(ORTHO_NAME) SEPARATOR ':')	group_concat(GENE_COG_NAME SEPARATOR ':')	group_concat(GENE_CFG_ID SEPARATOR ':')
1033	310	1	AAGAAAAAAGGGTCGT	8.62	scaffold329_4	210	MH0001	GL0003750	299817630	central glycolytic genes regulator	COG2390	K
1239	1203	1	TCGAACAAGAGGTCCA	9.4	scaffold974_2	598	MH0001	GL0016398	223961075	hypothetical protein HOLDEFILI_04250	COG0406	G
1241	317	1	TGGCACGTTTATTCGG	8.69	scaffold990_2	605	MH0001	GL0001580	153797465	hypothetical protein ACTODO_00313	COG1109	G
1367	913	0	TCGGACAATTCTTCCA	8.43	scaffold1467_5	842	MH0001	GL0016439	167652765	hypothetical protein ANACAC_02123	COG0355:COG0355	C:C
1368	1077	1	CGGAAAACGCGTTCTA	9.91	scaffold1467_5	842	MH0001	GL0016439	167652765	hypothetical protein ANACAC_02123	COG0355:COG0355	C:C
1725	1309	0	TGGAAAATCTGGTCTA	8.41	scaffold3005_8	1691	MH0001	GL0024415	150270580	hypothetical protein BACCAP_04364	COG1342:COG1342	R:R
1734	8548	1	CCGATCAGTTTTTCTT	8.74	scaffold3005_10	1693	MH0001	GL0003423	153797848	hypothetical protein ACTODO_00708	COG0286:COG0286	V:V
1739	3439	0	TGGAACAATTGCTTGC	8.43	scaffold3009_5	1705	MH0001	GL0004700	153798340	hypothetical protein ACTODO_01212	COG1115	E
1797	785	1	TAGAATAATTCTTTGT	9.24	scaffold3239_3	1814	MH0001	GL0027384	167654086	hypothetical protein ANACAC_01839	COG1335	Q
1800	14454	0	CAGAAAATGTGTCTGA	9.86	scaffold3241_1	1816	MH0001	GL0024210	153797242	hypothetical protein ACTODO_00088	COG1609:COG1609	K:K
1852	1611	0	AAGAATGGTCGTTTGA	9.39	scaffold3370_15	1888	MH0001	GL0016043	150274065	hypothetical protein BACCAP_01106	COG0614:COG0614:COG0614	P:P:P
1853	1505	0	TCGATTACAAGTTCTG	8.4	scaffold3370_15	1888	MH0001	GL0016043	150274065	hypothetical protein BACCAP_01106	COG0614:COG0614:COG0614	P:P:P
1948	518	1	TCAACCACTTGTTCTT	8.72	scaffold3809_2	2113	MH0001	GL0027213	227212115	MFS family major facilitator transporter_ oxalate:formate antiporter	COG0477:COG0477:COG0477:COG0477	E:G:P:R
1976	352	0	ATGAAGAATTTTTCGA	8.89	scaffold3899_1	2150	MH0001	GL0015774	150272999	hypothetical protein BACCAP_01989	COG0191	G
2086	1483	0	TCAAACATTTGTTCAA	15.02	scaffold4279_1	2382	MH0001	GL0018096	153798694	hypothetical protein ACTODO_01577	COG1974:COG1974:COG1974:COG1974	K:K:T:T
2197	933	1	ACGAACTGTTTTTCTT	9.81	scaffold4626_1	2567	MH0001	GL0003493	153798831	hypothetical protein ACTODO_01718	COG0733	R
2250	850	1	TAGAAAATTATTTCCT	9.54	scaffold4818_7	2682	MH0001	GL0003225	167654079	hypothetical protein ANACAC_01832	COG1488:COG1488:COG1488	H:H:H
2251	945	0	TAGGATATTTATTCTA	8.69	scaffold4818_7	2682	MH0001	GL0003225	167654079	hypothetical protein ANACAC_01832	COG1488:COG1488:COG1488	H:H:H
2455	12519	0	GAGAAAGAATTTTTGA	9.51	scaffold5660_1	3116	MH0001	GL0024967	153797272	hypothetical protein ACTODO_00119	COG4962:COG4962:COG4962:COG4962:COG4962:COG4962:COG4962:COG4962:COG4962:COG4962:COG4962	U:U:U:U:U:U:U:U:U:U:U
2458	12482	0	AAGAACGGTTATCCGA	8.61	scaffold5660_1	3116	MH0001	GL0024967	153797272	hypothetical protein ACTODO_00119	COG4962:COG4962:COG4962:COG4962:COG4962:COG4962:COG4962:COG4962:COG4962:COG4962:COG4962	U:U:U:U:U:U:U:U:U:U:U
2469	535	0	TAAAACCTTTGTTTTC	8.87	scaffold5676_2	3127	MH0001	GL0016771	167653548	hypothetical protein ANACAC_01298	COG2165:COG2165:COG4969:COG4969	N:U:N:U
2481	668	0	AAGAACATGTGGACGA	10.63	scaffold5753_4	3164	MH0001	GL0016926	150274070	hypothetical protein BACCAP_01111	COG1648	H
2520	540	1	AAGAAAAAAGTTTTGA	9.45	scaffold6048_2	3281	MH0001	GL0019412	153798876	hypothetical protein ACTODO_01767	COG0482:COG0482	J:J
2523	5373	0	CAGAAAGGATGTATGA	8.46	scaffold6051_1	3282	MH0001	GL0011415	153797453	hypothetical protein ACTODO_00301	COG0449:COG0449	M:M
2774	1273	0	AAAAACACGTGTTCTT	12.67	scaffold6819_8	3657	MH0001	GL0012127:GL0012128	153798049:153797770	hypothetical protein ACTODO_00912:hypothetical protein ACTODO_00630	COG0601:COG0601:COG2226	E:P:H
2811	348	0	TCGAACTTCGGTTCCC	8.82	scaffold6935_4	3713	MH0001	GL0025302	150272424	hypothetical protein BACCAP_02676	COG5011	S
2849	1710	1	CAGAACGTTATTTTGT	8.57	scaffold7058_8	3768	MH0001	GL0010096	153797365	hypothetical protein ACTODO_00213	COG2148:COG2148	M:M
2991	11	1	GCGAATACCTGATCGA	9.15	scaffold7627_6	4057	MH0001	GL0001814	153798158	hypothetical protein ACTODO_01025	COG0574	G
3137	534	0	TAGAACAACTGTTCGT	17.63	scaffold8355_1	4339	MH0001	GL0013490	153799122	hypothetical protein ACTODO_02020	COG0420	L
3210	268	0	TTGAAAATTTGTTGGC	8.74	scaffold8630_3	4518	MH0001	GL0002959	167652014	hypothetical protein ANACAC_03474	COG1024	I
3244	345	0	ACGAAAAATATTTTGT	8.56	scaffold8844_7	4615	MH0001	GL0015338	150273857	hypothetical protein BACCAP_01192	COG4496	S
3276	1559	0	GCAAACATATTTTTGC	10.59	scaffold9048_4	4701	MH0001	GL0013117	150273051	hypothetical protein BACCAP_02042	COG2384	R
3348	570	1	ACAAACAACCGTTCGT	12.27	scaffold9343_2	4835	MH0001	GL0004686	153798707	hypothetical protein ACTODO_01590	COG0468	L
3376	801	0	CCGAAGACATGGTCGG	8.8	scaffold9473_5	4896	MH0001	GL0016026:GL0016027	153797493	hypothetical protein ACTODO_00341	COG0092:COG0092:COG0091:COG0091	J:J:J:J
3386	244	0	CGGAACGTGCGTTCCA	10.41	scaffold9495_5	4915	MH0001	GL0028142	153798348	hypothetical protein ACTODO_01222	COG0497	L
3483	800	0	AAGAAAAAATGTACCG	9.93	scaffold9992_5	5150	MH0001	GL0008000	167667660	hypothetical protein ANACOL_01681	COG2145	H
3586	2203	0	GAGAACAATGTTTCTC	8.39	scaffold10377_8	5349	MH0001	GL0016085	153798144	hypothetical protein ACTODO_01011	COG0104	F
3690	1405	0	TGGAGCAGATGTTCGT	10.28	scaffold10796_4	5566	MH0001	GL0017261	153798283	hypothetical protein ACTODO_01150	COG0651:COG0651	C:P
3827	10228	1	GCGAACAGGTCTTCCA	9.02	scaffold11346_1	5815	MH0001	GL0025631	292808793	flagellar export protein FliJ	COG2882:COG2882:COG2882:COG2882:COG2882:COG2882:COG2882:COG2882:COG2882:COG2882:COG2882:COG2882:COG2882:COG2882:COG2882	N:N:N:N:N:O:O:O:O:O:U:U:U:U:U
3856	1033	0	ACGAAGAAATGTTGGA	9.67	scaffold11498_1	5884	MH0001	GL0018190	153797500	hypothetical protein ACTODO_00348	COG0050:COG0050:COG0050	J:J:J
3994	689	0	TCAATCACTTGTTCCC	9.09	scaffold12185_19	6191	MH0001	GL0024559	260848444	PhoH family protein	COG1702	T
4094	1288	1	TCGAACCCCTTTTCTC	9.28	scaffold12731_2	6414	MH0001	GL0000332	153797465	hypothetical protein ACTODO_00313	COG1109	G
4181	2081	0	ACGAATAGAGGTTTTG	8.45	scaffold13131_5	6599	MH0001	GL0004935:GL0004934	153799311	hypothetical protein ACTODO_02210	COG1121:COG1108	P:P
4236	744	0	TCAAACGGAGGTGCGA	9.39	scaffold13414_3	6727	MH0001	GL0027899	224525322	hypothetical protein CATMIT_00890	COG0546	R
4326	1621	1	TCGAACACGTCTTCAT	10.38	scaffold13968_2	6968	MH0001	GL0007124	225210152	hypothetical protein ROSEINA2194_03659	COG5610:COG5610:COG5610:COG5610:COG5610:COG5610:COG5610:COG5610:COG5610	R:R:R:R:R:R:R:R:R
4384	366	1	TAAAACACTGGTTTCA	8.4	scaffold14116_1	7033	MH0001	GL0006843	167666361	hypothetical protein ANACOL_03093	NOG14428:NOG14428	S:S
4385	420	1	TCAAACAATTTTTCCA	12.46	scaffold14116_1	7033	MH0001	GL0006843	167666361	hypothetical protein ANACOL_03093	NOG14428:NOG14428	S:S
4421	742	0	CAGAACAGGGGATCGT	8.44	scaffold14369_8	7133	MH0001	GL0017301	150270855	hypothetical protein BACCAP_04017	COG0622:COG0622:COG0622	R:R:R
4443	43	1	TGTAACAGATGTTCTC	9.27	scaffold14475_2	7197	MH0001	GL0013695	150274707	hypothetical protein BACCAP_00436	COG0703	E
4543	732	1	CGGAAAATTTCTTCGC	8.71	scaffold14929_1	7400	MH0001	GL0011170	150274401	hypothetical protein BACCAP_00606	COG1167:COG1167	E:K
4638	200	0	ACGAAAAGATGTCCCT	9.56	scaffold15330_2	7574	MH0001	GL0008646	167667414	hypothetical protein ANACOL_01750	COG1032	C
4653	2105	0	TCGCACGTTTTTTTTG	8.54	scaffold15427_2	7631	MH0001	GL0027367	150274442	hypothetical protein BACCAP_00647	COG1459:COG1459	N:U
4750	2524	0	TAGAACAATTATTACA	8.78	scaffold16004_5	7874	MH0001	GL0021545	150273690	hypothetical protein BACCAP_01584	COG4248	R
4925	3563	1	AAAATAAAATGTTCGT	9.37	scaffold17066_1	8336	MH0001	GL0006592	153798308	hypothetical protein ACTODO_01178	COG0436:COG0436:COG0436	E:E:E
4981	365	0	AAAAACATAAATTCTT	9.04	scaffold17245_2	8436	MH0001	GL0022746	167652648	hypothetical protein ANACAC_02647	COG1032	C
4993	2025	1	TGAAACATATTTTTTG	8.7	scaffold17316_3	8456	MH0001	GL0007348	153797524	hypothetical protein ACTODO_00375	COG0791:COG3409	M:M
5291	68	1	TAGAAAGGAGTTTCTA	8.9	scaffold18624_3	9147	MH0001	GL0009906	150274823	hypothetical protein BACCAP_00221	COG0428	P
5431	755	0	CGGAACGGATTTTCTG	8.66	scaffold19273_2	9534	MH0001	GL0007757	153798496	hypothetical protein ACTODO_01373	COG0147:COG0147	E:H
5526	334	1	ACGATAATGGGTTCGC	9.15	scaffold19552_2	9686	MH0001	GL0015833	150274646	hypothetical protein BACCAP_00375	COG1475	K
5667	276	0	ACGCAAAATTATTCTA	9.12	scaffold20062_3	9995	MH0001	GL0007238	153797247	hypothetical protein ACTODO_00093	COG3291	R
5686	20	0	TCGAAAATCTGGTCCG	8.99	scaffold20126_2	10030	MH0001	GL0021750	260848758	conserved hypothetical protein	NOG11912	S
5769	133	1	ATGAAAGATTTTTCGT	9.07	scaffold20427_1	10199	MH0001	GL0019916	153799018	hypothetical protein ACTODO_01915	COG0115:COG0115:COG0115:COG0115	E:E:H:H
5781	7530	1	CTGAACGGATTTTCCA	8.52	scaffold20467_1	10219	MH0001	GL0019856	153797702	hypothetical protein ACTODO_00559	COG0642:COG0642:COG0642:COG0642:COG0642:COG0642:COG0642:COG0642:COG0642:COG0642:COG0642	T:T:T:T:T:T:T:T:T:T:T
5788	21925	0	TCCAACATATTTTTTA	10.04	scaffold20467_1	10219	MH0001	GL0019871	153798046	hypothetical protein ACTODO_00909	COG1131	V
5798	33387	1	GAAAACGTTTTTTCTA	9.43	scaffold20467_1	10219	MH0001	GL0019884	150271623	hypothetical protein BACCAP_03683	COG1396:COG1396:COG1396:COG1396:COG1396:COG1396:COG1396	K:K:K:K:K:K:K
5850	852	1	CGGAAGACATGTTTGT	8.79	scaffold20649_2	10310	MH0001	GL0017010	150270961	hypothetical protein BACCAP_03893	COG1362:COG1362	E:E
5855	3237	0	CGGAAAGATTGTTTGG	8.61	scaffold20656_1	10314	MH0001	GL0003191	150271328	hypothetical protein BACCAP_03387	COG0577:COG0577	V:V
5915	451	0	ACGAAAAGTGGTTTGG	9.85	scaffold20839_1	10440	MH0001	GL0011031	153798002	hypothetical protein ACTODO_00865	COG0765	E
5916	1365	1	GCGAAAATCTGTTTGT	12.29	scaffold20839_2	10441	MH0001	GL0016329	150270928	hypothetical protein BACCAP_03860	COG2206	T
5921	3744	1	GAAAACACATATTCGG	10.36	scaffold20849_2	10448	MH0001	GL0015321	150269831	hypothetical protein BACCAP_04828	COG4506:COG4506:COG4506:COG4506:COG4506:COG4506	S:S:S:S:S:S
6001	600	1	GAGAACAAGTATTCCG	9.41	scaffold21034_2	10586	MH0001	GL0019703	212676997	hypothetical protein ANHYDRO_00546	COG0752	J
6022	910	1	TCGAAGATTCTTTCTG	10.16	scaffold21111_2	10641	MH0001	GL0027592	153798809	hypothetical protein ACTODO_01696	COG0552:COG0552	U:U
6024	494	1	TTGAAAGTTTGTCCGA	10.55	scaffold21111_4	10642	MH0001	GL0015467	153798808	hypothetical protein ACTODO_01695	COG0541	U
6083	11928	1	TCGAAACCATGCTCGT	9.3	scaffold21283_1	10774	MH0001	GL0013855	153798355	hypothetical protein ACTODO_01229	COG0719:COG0719:COG0719:COG0719:COG0719:COG0719:COG0719:COG0719	O:O:O:O:O:O:O:O
6353	8047	1	CCGCATAAAAGTTCGG	8.55	scaffold21717_1	11127	MH0001	GL0009012	153798800	hypothetical protein ACTODO_01687	COG0164:COG0164:COG0164:COG0164:COG0164:COG0164:COG0164	L:L:L:L:L:L:L
6716	461	0	AGGAACGTATTTTTGA	12.01	scaffold22076_1	11514	MH0001	GL0018538	167652233	hypothetical protein ANACAC_02985	COG2607	R
6792	584	1	TACAAAAGATGTTCCA	8.69	scaffold22121_1	11568	MH0001	GL0002723	257203249	putative glucosyltransferase	COG1216:COG1216:COG1216	R:R:R
7897	3046	0	TGGAAAGTTTATTCCT	8.46	C802309_1	14213	MH0001	GL0010845	145848162	hypothetical protein RUMTOR_00883	COG1112:COG1112	L:L
12080	42073	0	ATGAACATTTTTTCAG	9.15	scaffold133_1	122	MH0002	GL0092655	153797500	hypothetical protein ACTODO_00348	COG0050:COG0050:COG0050:COG0050:COG0050:COG0050:COG0050:COG0050:COG0050:COG0050:COG0050	J:J:J:J:J:J:J:J:J:J:J
12109	495	1	TCGCACATTTTTTCGA	15.52	scaffold176_1	158	MH0002	GL0002357	153798274	hypothetical protein ACTODO_01141	COG0649	C
12117	366	0	TCCAAAATATGCTCGA	8.88	scaffold179_3	163	MH0002	GL0099579	153798741	hypothetical protein ACTODO_01624	COG0059:COG0059	E:H
12120	6778	1	CAGAACGCGGGTTTGT	9.42	scaffold183_5	169	MH0002	GL0055635	292810099	conserved hypothetical protein	NOG06495:NOG06495:NOG06495:NOG06495	S:S:S:S
12461	1475	0	TAGAAAACATTTTTCT	10.09	scaffold818_1	629	MH0002	GL0041598	153798722	hypothetical protein ACTODO_01605	COG0612:COG0612:COG0612:KOG0960:KOG0960:KOG0960	R:R:R:O:O:O
12478	2030	1	GCAAATATAAGTTCTT	8.63	scaffold847_4	647	MH0002	GL0086480:GL0086481	153797233	hypothetical protein ACTODO_00079	COG1051:COG1051:COG1051:COG1051:COG1051:COG2816:COG2816:COG2816:COG2816:COG2816:COG1940:COG1940:COG1940:COG1940:COG1940:COG1940:COG1940:COG1940:COG1940:COG1940	F:F:F:F:F:L:L:L:L:L:G:G:G:G:G:K:K:K:K:K
12479	2141	0	TAAAACATATTTTTAA	9.73	scaffold847_4	647	MH0002	GL0086480:GL0086481	153797233	hypothetical protein ACTODO_00079	COG1051:COG1051:COG1051:COG1051:COG1051:COG2816:COG2816:COG2816:COG2816:COG2816:COG1940:COG1940:COG1940:COG1940:COG1940:COG1940:COG1940:COG1940:COG1940:COG1940	F:F:F:F:F:L:L:L:L:L:G:G:G:G:G:K:K:K:K:K
12552	692	0	AGGAACACCTGATCGT	9.53	scaffold970_2	738	MH0002	GL0040056	153797471	hypothetical protein ACTODO_00319	COG0202	K
12714	7047	0	TTGAAAATGTGTACCA	9.49	scaffold1253_1	938	MH0002	GL0041883	153799176	hypothetical protein ACTODO_02074	COG0524:COG0524:COG0524:COG0524:COG0524:KOG2855:KOG2855:KOG2855:KOG2855:KOG2855	G:G:G:G:G:G:G:G:G:G
12778	2268	0	CAGCACAGGTTTTCGG	8.37	scaffold1385_1	1017	MH0002	GL0052482	153799341	hypothetical protein ACTODO_00031	COG0610	V
12779	1622	1	TTGATAAGTTGTTCTA	8.69	scaffold1385_3	1019	MH0002	GL0108348	153797199	hypothetical protein ACTODO_00044	COG0732:COG0732:COG0732	V:V:V
12792	2290	0	AAGAAAATGTTTACGG	9.39	scaffold1390_6	1032	MH0002	GL0130834	153797540	hypothetical protein ACTODO_00391	COG1486:COG1486:COG1486:COG1486:COG1486:COG1486	G:G:G:G:G:G
12889	580	0	TAAAAGATACTTTCGT	8.89	scaffold1533_4	1140	MH0002	GL0014849	158446455	hypothetical protein PEPMIC_01255	COG1011	R
12918	398	0	ATGAAAAAATATTTGT	8.91	scaffold1571_1	1170	MH0002	GL0079841	153798090	hypothetical protein ACTODO_00955	COG0725	P
13057	21102	0	TGGAAAATATTTTCTA	13.69	scaffold1638_2	1261	MH0002	GL0110874	150274314	hypothetical protein BACCAP_00516	COG1544:COG1544:COG1544:COG1544:COG1544:COG1544:COG1544	J:J:J:J:J:J:J
13058	21202	0	AAAAAAGTATTTTCGT	10.48	scaffold1638_2	1261	MH0002	GL0110874	150274314	hypothetical protein BACCAP_00516	COG1544:COG1544:COG1544:COG1544:COG1544:COG1544:COG1544	J:J:J:J:J:J:J
13481	2005	1	CAGAAAAAATGCTCCA	8.81	scaffold2195_7	1742	MH0002	GL0022258	153798934	hypothetical protein ACTODO_01825	COG0481:COG0481	M:M
13488	2894	0	TCGTACATTTGTTTTT	12.03	scaffold2195_9	1744	MH0002	GL0119644	153799271	hypothetical protein ACTODO_02170	COG2256:COG2256:COG2256:COG2256	L:L:L:L
13489	2989	0	ACAAACATTTATTAGA	9.16	scaffold2195_9	1744	MH0002	GL0119644	153799271	hypothetical protein ACTODO_02170	COG2256:COG2256:COG2256:COG2256	L:L:L:L
13490	3050	0	TGAAACCTTTGTTCGT	10.97	scaffold2195_9	1744	MH0002	GL0119644	153799271	hypothetical protein ACTODO_02170	COG2256:COG2256:COG2256:COG2256	L:L:L:L
13491	3633	1	TAGAAAAAAAATTTGG	8.9	scaffold2195_9	1744	MH0002	GL0119645	153799115	hypothetical protein ACTODO_02013	COG1595:COG1595	K:K
13898	2038	1	TACAATATATTTTCGC	8.46	scaffold2763_1	2217	MH0002	GL0009801	167665730	hypothetical protein ANACOL_03305	COG0673:COG0673:COG0673:COG0673:COG0673:COG0673:COG0673	R:R:R:R:R:R:R
14106	1788	0	ACGAATAAGTTTTCTT	11.27	scaffold3058_8	2453	MH0002	GL0063524	153797216	hypothetical protein ACTODO_00062	COG2816:COG2816:COG2816:COG2816	L:L:L:L
14111	2421	1	TAAAACCAATTTTCTT	8.82	scaffold3058_10	2455	MH0002	GL0097369:GL0097370	153798666	hypothetical protein ACTODO_01549	COG1181:COG1181:COG0564:COG0564	M:M:J:J
14301	325	0	TCGTACAAAAATTCGG	8.59	scaffold3341_1	2672	MH0002	GL0038669	153797701	hypothetical protein ACTODO_00558	COG0527	E
14314	790	0	CCAAAAAAATATTCTG	8.92	scaffold3374_1	2693	MH0002	GL0125359	150274613	hypothetical protein BACCAP_00342	COG2964	S
14324	9786	1	TCAAACGTCTGTTGGA	9.02	scaffold3403_2	2705	MH0002	GL0076346	153798630	hypothetical protein ACTODO_01513	COG0536:COG0536:COG0536	R:R:R
14325	9961	0	CCGAAGATTTCTTCGA	10.85	scaffold3403_2	2705	MH0002	GL0076346	153798630	hypothetical protein ACTODO_01513	COG0536:COG0536:COG0536	R:R:R
14353	444	0	GAGAACATTTGTTTTA	14.87	scaffold3444_1	2758	MH0002	GL0102685	153798686	hypothetical protein ACTODO_01569	COG0389	L
14446	1620	1	TAGAAAACAAGTTTCA	10.52	scaffold3619_1	2886	MH0002	GL0012976	153798588	hypothetical protein ACTODO_01470	COG0187:COG0187:COG0187:COG0187	L:L:L:L
14479	1464	0	GCGAATAATTTTTCGA	12.71	scaffold3686_3	2932	MH0002	GL0034939	212676997	hypothetical protein ANHYDRO_00546	COG0752:COG0752	J:J
14594	3658	0	TGGAACATACGCACGA	8.76	scaffold3892_4	3080	MH0002	GL0033731	153797417	hypothetical protein ACTODO_00265	COG0274:COG0274:COG0274:COG0274	F:F:F:F
14775	3076	1	AAGAAAATCTGTTCTT	13.87	scaffold4281_4	3315	MH0002	GL0110072	153798818	hypothetical protein ACTODO_01705	COG2176	L
14780	635	1	TCGAACCGCTGTTTTA	10.45	scaffold4298_1	3325	MH0002	GL0061070	150271304	hypothetical protein BACCAP_03363	COG3481	R
14938	24	0	GAGAAAATATTTTTTT	9.9	scaffold4605_3	3528	MH0002	GL0019494	153799254	hypothetical protein ACTODO_02153	COG1595	K
15263	2599	1	CAGAAATCATTTTCTA	8.75	scaffold5185_1	3913	MH0002	GL0037859	153798400	hypothetical protein ACTODO_01275	COG0231	J
15452	1124	0	CCGAACTATTATTCCT	8.5	scaffold5675_2	4203	MH0002	GL0070476	153798666	hypothetical protein ACTODO_01549	COG0564:COG0564:COG0564	J:J:J
15453	1249	0	AAGAATTTATCTTCGT	8.37	scaffold5675_2	4203	MH0002	GL0070476	153798666	hypothetical protein ACTODO_01549	COG0564:COG0564:COG0564	J:J:J
15817	19	1	CCGAAAACATGGTTGG	9.14	scaffold6216_1	4659	MH0002	GL0078296	153797493	hypothetical protein ACTODO_00341	COG0091:COG0091	J:J
15818	90	1	AAGAAAAAATAATCGG	9.18	scaffold6216_1	4659	MH0002	GL0078296	153797493	hypothetical protein ACTODO_00341	COG0091:COG0091	J:J
16187	503	0	ACGAACTCTTTTTTGG	9.2	scaffold6757_7	5085	MH0002	GL0068719	153797293	hypothetical protein ACTODO_00140	COG0463:COG0463	M:M
16188	418	0	TGGAACATTGCTTCGC	9.39	scaffold6757_7	5085	MH0002	GL0068719	153797293	hypothetical protein ACTODO_00140	COG0463:COG0463	M:M
16195	659	1	TCAAACGTTTTTTCGG	13.35	scaffold6771_2	5099	MH0002	GL0113468	282568962	ISAfe4_ transposase	COG1484	L
16273	3903	0	TTGAAAACCTGTTTTT	8.75	scaffold6939_2	5217	MH0002	GL0132287	153797831	hypothetical protein ACTODO_00691	COG1129:COG1129	G:G
16351	3731	0	GCGAACGCTTCTTCTG	8.78	scaffold7040_4	5293	MH0002	GL0042950	153798802	hypothetical protein ACTODO_01689	COG0335:COG0335:COG0335:COG0335:COG0335	J:J:J:J:J
16693	674	0	TAAAACACTTGTTCAG	11.26	scaffold7845_1	5819	MH0002	GL0086009	153798496	hypothetical protein ACTODO_01373	COG0147:COG0147	E:H
16744	370	1	TAGCATATTTTTTCTC	8.56	scaffold7959_4	5891	MH0002	GL0081833	169258976	hypothetical protein ANASTE_00657	COG4894	S
16770	3491	1	TATAAAAATTATTCGT	8.48	scaffold8008_15	5930	MH0002	GL0061380	167654571	hypothetical protein ANACAC_00751	COG0553:COG0553:COG0553:COG0553:COG0553:COG0553	K:K:K:L:L:L
16771	1650	0	TCGTAAATATGTTTTA	11.75	scaffold8012_2	5934	MH0002	GL0057997	153797747	hypothetical protein ACTODO_00606	COG0664:COG0664	T:T
17009	2169	1	ACAAACAATTGTTATA	9.79	scaffold8621_2	6287	MH0002	GL0041501:GL0041500	167667495:153798691	hypothetical protein ANACOL_01516:hypothetical protein ACTODO_01574	COG1804:COG1804:COG1804:COG0318:COG0318:COG0318:COG0318:COG0318:COG0318	C:C:C:I:I:I:Q:Q:Q
17010	2317	1	TCGCAGATTTTTTCTA	9.15	scaffold8621_2	6287	MH0002	GL0041501	167667495	hypothetical protein ANACOL_01516	COG1804:COG1804:COG1804	C:C:C
17067	543	0	CAGAAATATTGTTCTT	10.01	scaffold8673_14	6338	MH0002	GL0122667	227352745	possible type I site-specific deoxyribonuclease specificity subunit	COG0732	V
17136	761	1	TTGAAAAAAGATTCGA	10.1	scaffold8844_2	6435	MH0002	GL0117328	149834118	hypothetical protein RUMOBE_00321	COG0712:COG0712	C:C
17227	725	0	TAAAACTTATTTTCTC	9.34	scaffold9011_5	6589	MH0002	GL0017470	167705045	hypothetical protein CLORAM_00499	COG0583:COG0583:COG0583	K:K:K
17392	2295	0	ACAAACTTATGTTCCA	12.08	scaffold9378_10	6806	MH0002	GL0017618	224523721	hypothetical protein CATMIT_02524	NOG11699:NOG11699:NOG11699	R:R:R
17486	8845	0	GAGAAAGAATTTTTGA	9.51	scaffold9521_1	6909	MH0002	GL0076715	153797272	hypothetical protein ACTODO_00119	COG4962:COG4962:COG4962:COG4962:COG4962:COG4962	U:U:U:U:U:U
17488	8808	0	AAGAACGGTTATCCGA	8.61	scaffold9521_1	6909	MH0002	GL0076715	153797272	hypothetical protein ACTODO_00119	COG4962:COG4962:COG4962:COG4962:COG4962:COG4962	U:U:U:U:U:U
17692	246	0	CTGAACAGATTTTCCG	8.75	scaffold9857_2	7128	MH0002	GL0055085	150273367	hypothetical protein BACCAP_01847	COG1199:COG1199	K:L
17818	8335	1	TAGAAGAGATGTATGT	8.38	scaffold10135_1	7322	MH0002	GL0097982	153797554	hypothetical protein ACTODO_00405	COG0459:COG0459:COG0459	O:O:O
17819	8448	0	TAGAATATCTGATTGT	9.15	scaffold10135_1	7322	MH0002	GL0097982	153797554	hypothetical protein ACTODO_00405	COG0459:COG0459:COG0459	O:O:O
17869	678	1	AAAAACAATCTTTCTT	8.92	scaffold10226_2	7373	MH0002	GL0102314	153797875	hypothetical protein ACTODO_00735	COG0592	L
17936	1149	0	GCGAACAAGTGATTTA	9.81	scaffold10352_4	7439	MH0002	GL0035731	153797402	hypothetical protein ACTODO_00250	COG0846:COG0846	K:K
17937	1212	0	TAAAACATATTTTTAA	9.73	scaffold10352_4	7439	MH0002	GL0035731	153797402	hypothetical protein ACTODO_00250	COG0846:COG0846	K:K
18076	817	0	AAGAAGGTTTGTTCCG	9.59	scaffold10517_1	7578	MH0002	GL0016188	153798921	hypothetical protein ACTODO_01812	COG0110:COG0110	R:R
18283	327	1	TACAACGGATGTTTGA	9.62	scaffold10881_1	7846	MH0002	GL0022535	153797488	hypothetical protein ACTODO_00336	COG0093	J
18430	211	1	TGAAAAAAATTTTTGA	8.37	scaffold11143_1	8022	MH0002	GL0011893	212677066	hypothetical protein ANHYDRO_00476	COG2309	E
18497	3333	1	AAGTAAAATTGTTTGA	8.94	scaffold11187_10	8069	MH0002	GL0086274:GL0086275	153799306	hypothetical protein ACTODO_02205	COG0073:COG0073:COG0073:COG0073:COG0073:COG0073:COG0143:COG0143:COG0143:COG0143:COG0143:COG0143:COG0399:COG0399:COG0399:COG0399:COG0399:COG0399	R:R:R:R:R:R:J:J:J:J:J:J:M:M:M:M:M:M
18534	1618	0	AGGAAAATACGTTTCT	8.9	scaffold11275_3	8117	MH0002	GL0017400	150274850	hypothetical protein BACCAP_00250	COG2720:COG2720	V:V
18647	599	0	CAGAAAAAATCTGCGA	8.76	scaffold11552_1	8304	MH0002	GL0103092	153798969	hypothetical protein ACTODO_01860	COG0544:COG0544	O:O
18921	932	0	AAGAAAGAATGCTCGT	9.74	scaffold12306_4	8717	MH0002	GL0056233	153798262	hypothetical protein ACTODO_01129	COG0191:COG0191	G:G
19123	6597	0	GCAATCATCTGTTCTA	8.4	scaffold12695_5	8985	MH0002	GL0092047	167668864	hypothetical protein ANACOL_00547	COG5412:COG5412	S:S
19151	1626	1	ACAAAAAAATGTTATA	8.61	scaffold12738_1	9016	MH0002	GL0028016:GL0028015	153798641	hypothetical protein ACTODO_01524	COG1243:COG1243:COG1243:COG1243:COG1243:COG1243:COG1243:COG1243:COG1243:COG1243:COG1243:COG1243:COG1243:COG1243:COG1243:COG1243:COG1243:COG1243:COG1243:COG1243:COG0571:COG0571:COG0571:COG0571:COG0571:COG0571:COG0571:COG0571:COG0571:COG0571	B:B:B:B:B:B:B:B:B:B:K:K:K:K:K:K:K:K:K:K:K:K:K:K:K:K:K:K:K:K
19159	3135	1	TTGAAATTAAGTTCTA	8.91	scaffold12744_1	9019	MH0002	GL0038049	153799028	hypothetical protein ACTODO_01925	COG1004:COG1004:COG1004:COG1004:COG1004:COG1004:COG1004	M:M:M:M:M:M:M
19226	53366	0	TCAAAAATGTTTTCAT	8.42	scaffold12825_1	9063	MH0002	GL0079912	150270762	hypothetical protein BACCAP_04204	COG0744:COG0744:COG0744:COG0744:COG0744:COG0744:COG0744:COG0744:COG0744:COG0744:COG0744:COG0744	M:M:M:M:M:M:M:M:M:M:M:M
19237	18318	0	ACAATCATATTTTCTT	9.22	scaffold12825_2	9064	MH0002	GL0065576	153798400	hypothetical protein ACTODO_01275	COG0231:COG0231:COG0231:COG0231:COG0231	J:J:J:J:J
19273	333	0	ACAAAAAGGCGTTCCA	8.45	scaffold12827_1	9066	MH0002	GL0027088	153797260	hypothetical protein ACTODO_00107	COG0691	O
19276	1351	1	TCAAGGATATGTTCGA	8.56	scaffold12863_1	9083	MH0002	GL0003663	150274294	hypothetical protein BACCAP_00496	COG4717	S
19470	333	1	AAGAAAATTTATACGG	9.68	scaffold13338_4	9365	MH0002	GL0076156	150273208	hypothetical protein BACCAP_01686	COG2002	K
19512	731	0	CCGAATTTTTGTTTTT	8.84	scaffold13428_1	9430	MH0002	GL0069608	292809299	response regulator	COG3279:COG3279:COG3279:COG3279	K:K:T:T
19683	321	0	GGGAAAACTTTTTCTA	8.48	scaffold13810_1	9673	MH0002	GL0041699:GL0041700	167665714:150272167	hypothetical protein ANACOL_03289:hypothetical protein BACCAP_02768	COG0031:COG1959	E:K
19728	202	1	TAGGAAATAAGTTTGA	9.51	scaffold13863_1	9707	MH0002	GL0120308	153799316	hypothetical protein ACTODO_00006	COG0064	J
19879	2035	1	AGGAAAAGATTTTCTC	8.74	scaffold14118_4	9924	MH0002	GL0101568	255266214	hypothetical protein BRYFOR_08510	COG5295:COG5295	U:W
19917	489	0	CAGAAGATTCTTTCGA	10.23	scaffold14174_1	9977	MH0002	GL0052094	150271093	hypothetical protein BACCAP_03798	COG3505	U
20014	1139	1	CAGATCATTTTTTCGG	10.92	scaffold14540_3	10168	MH0002	GL0054769	153799315	hypothetical protein ACTODO_00005	COG0281	C
20199	360	0	TCGAACACTTCATCCA	9.2	scaffold14990_3	10427	MH0002	GL0050591	150274697	hypothetical protein BACCAP_00426	COG0328	L
20228	127	1	ACGAAAATTCTATCGC	8.85	scaffold15022_1	10455	MH0002	GL0028223	153798790	hypothetical protein ACTODO_01677	COG0528	F
20371	10298	1	TAAAACTTTTGTTTTG	8.95	scaffold15351_1	10649	MH0002	GL0086524	167667047	hypothetical protein ANACOL_01797	COG0582:COG0582:COG0582:COG0582:COG0582:COG0582:COG0582:COG0582:COG0582	L:L:L:L:L:L:L:L:L
20610	1206	0	TCGATTATATCTTCTA	9.55	scaffold15940_2	10964	MH0002	GL0012145	150270931	hypothetical protein BACCAP_03863	COG1939:COG1939	S:S
20711	869	0	AGGAACAATTTTTTTT	9.19	scaffold16311_2	11172	MH0002	GL0034069	167654548	hypothetical protein ANACAC_00728	COG5280:COG5280	S:S
20722	1455	0	AAAAAAATTTTTTCGT	11.18	scaffold16355_1	11197	MH0002	GL0082695	150272635	hypothetical protein BACCAP_02313	COG1595:COG1595	K:K
20723	1457	0	TCAAAAAAATTTTTTC	8.73	scaffold16355_1	11197	MH0002	GL0082695	150272635	hypothetical protein BACCAP_02313	COG1595:COG1595	K:K
20780	2367	0	AAAAACGTATGTTGGA	9.76	scaffold16510_1	11286	MH0002	GL0082605	150272647	hypothetical protein BACCAP_02325	COG1145:COG1145:COG1145	C:C:C
20806	6456	0	AAAAATATATTTTCCA	9.33	scaffold16561_1	11319	MH0002	GL0072631	150270956	hypothetical protein BACCAP_03888	COG1434:COG1434:COG1434:COG1434:COG1434	S:S:S:S:S
20938	2227	1	TCGCACATCCGTTTTG	9.31	scaffold16884_1	11500	MH0002	GL0091639	153797364	hypothetical protein ACTODO_00212	COG0112:COG0112:COG0112:COG0112:COG0112	E:E:E:E:E
20997	20269	1	TCCAACATGTCTTCGC	8.68	scaffold16949_4	11544	MH0002	GL0050064	255267105	conserved hypothetical protein	COG0419:COG0419:COG0419:COG0419:COG1340:COG1340:COG1340:COG1340:euNOG09718:euNOG09718:euNOG09718:euNOG09718:fuNOG06331:fuNOG06331:fuNOG06331:fuNOG06331:KOG1020:KOG1020:KOG1020:KOG1020:KOG1020:KOG1020:KOG1020:KOG1020:KOG1020:KOG1020:KOG1020:KOG1020:KOG1181:KOG1181:KOG1181:KOG1181:KOG1525:KOG1525:KOG1525:KOG1525:maNOG05380:maNOG05380:maNOG05380:maNOG05380:meNOG11949:meNOG11949:meNOG11949:meNOG11949…	L:L:L:L:S:S:S:S:S:S:S:S:B:B:B:B:B:B:B:B:D:D:D:D:L:L:L:L:S:S:S:S:D:D:D:D:J:J:J:J:T:T:T:T:T:T:T:T
21242	6008	1	AAAAACATAGGTATGA	8.42	scaffold17322_11	11815	MH0002	GL0059068:GL0059069	153798585	hypothetical protein ACTODO_01467	COG0407:COG0407:COG0477:COG0477:COG0477:COG0477:COG0477:COG0477:COG0477:COG0477	H:H:E:E:G:G:P:P:R:R
21404	471	0	GCGAAGATGTTTTCCA	8.44	scaffold17599_2	12009	MH0002	GL0113083	150269798	hypothetical protein BACCAP_04863	NOG06312:NOG06312	S:S
21445	3125	1	TCGAAAAGAATTTCCT	9.27	scaffold17728_1	12080	MH0002	GL0059169	153797982	hypothetical protein ACTODO_00845	COG0515:COG0515:COG0515:COG0515:COG2815	K:L:R:T:S
21476	630	0	TCAAACGCGGTTTCGA	9.39	scaffold17853_2	12153	MH0002	GL0076470	153799185	hypothetical protein ACTODO_02083	COG1175	G
21703	18	0	TCGAACATCTCTTTTG	10.29	scaffold18334_1	12428	MH0002	GL0115100	150270960	hypothetical protein BACCAP_03892	COG0009:COG0009	J:J
21751	228	0	TGAAAAGTTTTTTCGT	8.38	scaffold18494_2	12509	MH0002	GL0088690	224523914	hypothetical protein CATMIT_02327	NOG14428	S
21882	946	0	GCGAACATACATTTAA	8.94	scaffold18858_1	12737	MH0002	GL0000880	153798834	hypothetical protein ACTODO_01721	COG3279:COG3279	K:T
22107	1264	0	TAAAATATTTTTTCTT	10.08	scaffold19537_4	13111	MH0002	GL0097172	153798522	hypothetical protein ACTODO_01399	COG0317:COG0317:COG0317:COG0317:COG0317:COG0317	K:K:K:T:T:T
22393	2112	0	ACAAAAAAACGTTCTA	12.48	scaffold20232_1	13533	MH0002	GL0081748	153797585	hypothetical protein ACTODO_00437	COG0443:COG0443	O:O
22714	31	1	TGAAAAATATTTTTGT	8.6	scaffold21050_3	13976	MH0002	GL0042542	153798158	hypothetical protein ACTODO_01025	COG0574	G
22766	1221	1	TAGAACACTGATTTGC	9.77	scaffold21173_1	14037	MH0002	GL0059037	167654006	hypothetical protein ANACAC_01758	COG0500:COG0500	Q:R
22781	1012	0	TTAAATAAATGTACGA	8.68	scaffold21205_4	14063	MH0002	GL0009143	153797783	hypothetical protein ACTODO_00643	COG0561:COG0561	R:R
23036	263	0	AAAAAAAGATGTTTTT	8.95	scaffold21748_2	14390	MH0002	GL0112850	212677162	hypothetical protein ANHYDRO_00370	COG1943:COG1943	L:L
23189	3784	0	TAAAAAAAAGGTTCAA	8.39	scaffold22243_1	14623	MH0002	GL0046997:GL0046998	150271468	hypothetical protein BACCAP_03527	NOG11144:NOG11144:NOG11144:NOG11144:NOG11144:COG0812:COG0812:COG0812:COG0812:COG0812	S:S:S:S:S:M:M:M:M:M
23364	14369	1	TCGAATACCTTTTTTA	9.48	scaffold22664_2	14866	MH0002	GL0022656	153798837	hypothetical protein ACTODO_01724	COG0463:COG0463:COG0463:COG0463:COG0463:COG0463:COG0463:COG0463:COG0463	M:M:M:M:M:M:M:M:M
23417	398	0	AAGAACATAGTATCGC	9.39	scaffold22770_1	14929	MH0002	GL0090573	153798932	hypothetical protein ACTODO_01823	COG0635:COG0635	H:H
23613	634	1	TCAAAAAAATTTTCGT	13.23	scaffold23226_1	15199	MH0002	GL0047702	153799023	hypothetical protein ACTODO_01920	COG0232:COG0232:COG0232:COG0232:COG0232	F:F:F:F:F
23616	475	0	ACGAACATATGAATTA	10.33	scaffold23226_1	15199	MH0002	GL0047702	153799023	hypothetical protein ACTODO_01920	COG0232:COG0232:COG0232:COG0232:COG0232	F:F:F:F:F
23752	2151	0	TAAAACGTATTTGCGA	11.09	scaffold23496_2	15338	MH0002	GL0097106	153798795	hypothetical protein ACTODO_01682	COG4974:COG4974:COG4974:COG4974:COG4974:COG4974:COG4974:COG4974	L:L:L:L:L:L:L:L
23826	1742	0	ACGAAAAAGCTTTCAA	8.45	scaffold23639_1	15432	MH0002	GL0131754	153799254	hypothetical protein ACTODO_02153	COG1595:COG1595:COG1595	K:K:K
23983	546	1	TGGAACAAACTTTCAA	10.12	scaffold24048_1	15678	MH0002	GL0078932	153797365	hypothetical protein ACTODO_00213	COG2148	M
24147	87	0	TTGAATACTTTTTCCA	8.94	scaffold24595_1	15959	MH0002	GL0072432	153799254	hypothetical protein ACTODO_02153	COG1595:COG1595	K:K
24411	571	1	TAGAATTCATTTTCTT	8.89	scaffold25480_1	16379	MH0002	GL0026995	153798319	hypothetical protein ACTODO_01190	COG0222	J
25185	3238	1	GAGAAAGTTTGTTTCT	8.83	scaffold27799_1	17517	MH0002	GL0016571	153798361	hypothetical protein ACTODO_01235	COG0365	I
25228	794	1	TAGTACAATTATTTGA	9.07	scaffold27911_3	17568	MH0002	GL0034184	150272520	hypothetical protein BACCAP_02441	COG1132:COG1132	V:V
25261	501	0	TGGAAAACATGATCCT	8.76	scaffold28038_2	17632	MH0002	GL0053272	292808890	MATE efflux family protein	COG0534	V
25353	5342	0	TTGAACATCTTTTTTA	10.25	scaffold28258_3	17751	MH0002	GL0118254	153798723	hypothetical protein ACTODO_01606	COG1185:COG1185:COG1185:COG1185:COG1185:COG1185	J:J:J:J:J:J
25624	965	0	TAGAAAATGTGATAGA	8.99	scaffold29049_1	18167	MH0002	GL0078318	153798194	hypothetical protein ACTODO_01061	COG1066	O
25734	18286	1	TAAAATCTTTGTTCCA	8.43	scaffold29386_3	18323	MH0002	GL0082278	153798355	hypothetical protein ACTODO_01229	COG0719:COG0719:COG0719:COG0719:COG0719:COG0719:COG0719:COG0719:COG0719:COG0719	O:O:O:O:O:O:O:O:O:O
25914	474	1	TATATCATATGTTTTA	8.44	scaffold29953_1	18603	MH0002	GL0104414	167667463	hypothetical protein ANACOL_01484	COG0835:COG0835:COG0835:COG0835	N:N:T:T
25970	335	0	GCAAACAAATGTTTGA	13.86	scaffold30204_2	18736	MH0002	GL0099636	153798694	hypothetical protein ACTODO_01577	COG1974:COG1974:COG1974:COG1974	K:K:T:T
25972	659	1	ACGATCAACTGTTCTT	11.31	scaffold30221_1	18740	MH0002	GL0056634	153797471	hypothetical protein ACTODO_00319	COG0202:COG0202	K:K
25994	156	1	TCGAAAAGATGGACGC	8.66	scaffold30320_1	18778	MH0002	GL0080026	150273934	hypothetical protein BACCAP_00974	COG3039	L
26001	196	1	CAGCACTCATGTTCTT	8.66	scaffold30345_2	18788	MH0002	GL0021404	224526038	hypothetical protein CATMIT_00192	COG2015:COG2015	Q:Q
26131	937	1	CCGAACAGCTGTTCAG	10.8	scaffold30754_10	19002	MH0002	GL0020512	150274497	hypothetical protein BACCAP_00703	COG1641:COG1641	S:S
26213	36	1	TCAAAAACTTTTTTGC	9.04	scaffold30930_1	19109	MH0002	GL0086910	153797550	hypothetical protein ACTODO_00401	COG0745:COG0745	K:T
26313	2825	0	TGGAAAAGCTGTTTGC	9.03	scaffold31205_2	19239	MH0002	GL0047019	153797200	hypothetical protein ACTODO_00045	COG0286:COG0286	V:V
26379	474	1	AAGAAAATATATTTCG	9.28	scaffold31464_1	19371	MH0002	GL0020027	150273021	hypothetical protein BACCAP_02011	COG0771	M
26552	2949	1	TCGAGCAGGTATTCGT	8.75	scaffold32036_6	19652	MH0002	GL0010693	291543783	3&apos;-phosphoadenosine 5&apos;-phosphosulfate sulfotransferase (PAPS reductase)/FAD synthetase and related enzymes	COG0175:COG0175:COG0175:COG0175:COG0175:COG0175:COG1145:COG1145:COG1145	E:E:E:H:H:H:C:C:C
26555	27	1	GAGAAGATATTTTCCA	9.11	scaffold32038_1	19654	MH0002	GL0033188	149833765	hypothetical protein RUMOBE_00967	COG1961:COG1961:COG1961	L:L:L
26605	11464	0	TCAAACATAATTTTTA	10.14	scaffold32136_2	19715	MH0002	GL0098625	150270456	hypothetical protein BACCAP_04240	COG1574:COG1574:COG1574:COG1574:COG1574:COG1574:COG1574	R:R:R:R:R:R:R
26703	26	1	TGGAAAACACGGTCGA	9.73	scaffold32391_2	19839	MH0002	GL0045426	167651596	hypothetical protein ANACAC_03755	COG1502	I
26744	13189	1	ACGAAAATATTATTGC	9.18	scaffold32522_2	19925	MH0002	GL0014701	153797984	hypothetical protein ACTODO_00847	COG0768:COG0768:COG0768:COG0768:COG0768:COG0768:COG0768:COG0768	M:M:M:M:M:M:M:M
27476	4512	1	TTAAACAAATGTTCAA	11.26	scaffold35394_4	21199	MH0002	GL0007070	227213772	membrane protein	COG3152:COG3152:COG3152	S:S:S
27485	1059	0	GAAAATAGTTGTTCGC	8.78	scaffold35394_8	21201	MH0002	GL0095859	153798418	hypothetical protein ACTODO_01293	COG0194	F
27533	26278	1	TAGTATATCTGTTCTA	9.37	scaffold35516_1	21286	MH0002	GL0023016:GL0023017	167669024	hypothetical protein ANACOL_00169	COG1783:COG1783:COG3728:COG3728	R:R:L:L
27565	4358	0	AAAAACATATCATCGA	8.85	scaffold35656_1	21354	MH0002	GL0130469	153797412	hypothetical protein ACTODO_00260	COG1002:COG1002:COG1002:COG1002:COG1002:COG1002:COG1002	V:V:V:V:V:V:V
27642	52	0	TCAAAAAAGTTTTTTA	8.6	scaffold36018_1	21515	MH0002	GL0011842	156867549	hypothetical protein CLOLEP_02533	COG2208:COG2208:COG2208:COG2208	K:K:T:T
27882	678	1	ACGAACAGGTAATCTA	9.53	scaffold36915_3	21933	MH0002	GL0119607	153799210	hypothetical protein ACTODO_02108	COG0489	D
27929	561	0	ACGAACCGCTTTTCGC	8.7	scaffold37032_1	22005	MH0002	GL0012388	153797227	hypothetical protein ACTODO_00073	COG1488:COG1488	H:H
28015	1602	0	ACGAATTTATATTCTT	9.57	scaffold37281_1	22146	MH0002	GL0054176	153799074	hypothetical protein ACTODO_01971	COG1702	T
28027	380	0	AAAAATACATTTTCTT	8.42	scaffold37318_1	22169	MH0002	GL0063006	150273055	hypothetical protein BACCAP_02046	COG1595	K
28076	2018	1	TTGAATATATGTGTTA	9.41	scaffold37540_1	22274	MH0002	GL0080100	169259418	hypothetical protein ANASTE_00239	COG3291	R
28125	145	1	TCAAACGTTTATTTTG	9.08	scaffold37724_3	22346	MH0002	GL0056173	167667310	hypothetical protein ANACOL_02061	NOG09744	S
28136	2604	1	TCATACGTACGTTCGT	10.16	scaffold37777_6	22373	MH0002	GL0115587	153799288	hypothetical protein ACTODO_02187	COG0518:COG0518:COG0519:COG0519	F:F:F:F
28144	7	1	AGGAACAAAGGTTAGA	8.82	scaffold37786_3	22380	MH0002	GL0123164	153797880	hypothetical protein ACTODO_00740	COG0187:COG0187	L:L
28236	73	0	TCAAAAAAACTTTTGA	9.96	scaffold37972_1	22479	MH0002	GL0109703	153798725	hypothetical protein ACTODO_01608	COG0196:COG0196	H:H
28357	275	1	ACAAAAACCTGTTCTG	9.64	scaffold38309_1	22671	MH0002	GL0006346	150272703	hypothetical protein BACCAP_02137	COG0507	L
28466	170	0	CCGCAGATTTTTTCGA	8.75	scaffold38766_3	22881	MH0002	GL0109918	153798488	hypothetical protein ACTODO_01364	COG0784	T
28493	910	0	GAGAAAATCTATTTGA	8.96	scaffold38938_1	22953	MH0002	GL0115246	153799184	hypothetical protein ACTODO_02082	COG0395	G
28513	6862	1	AAGAAAGTATTTTCTA	13.18	scaffold38987_3	22979	MH0002	GL0101611	260540735	conserved hypothetical protein	COG3210:COG3210:COG3210:COG3210:COG3210:COG3210:COG3210:COG3210:COG3210:COG3210	U:U:U:U:U:U:U:U:U:U
28518	6637	0	CAAAAAGAATGTTTGC	8.6	scaffold38987_3	22979	MH0002	GL0101611	260540735	conserved hypothetical protein	COG3210:COG3210:COG3210:COG3210:COG3210:COG3210:COG3210:COG3210:COG3210:COG3210	U:U:U:U:U:U:U:U:U:U
28827	812	0	AAGAAGATAATTTCGG	8.8	scaffold40553_1	23633	MH0002	GL0041289	167651781	hypothetical protein ANACAC_03585	COG2184:COG2184:COG2184:COG2184	D:D:D:D
28947	1596	1	TCGAAAATTTATATTA	9.44	scaffold40982_2	23846	MH0002	GL0066489	153798150	hypothetical protein ACTODO_01017	COG0542:COG0542:COG0542:COG0542:COG0542:COG0542:COG0542:COG0542:COG0542:COG0542:COG0542	O:O:O:O:O:O:O:O:O:O:O
29142	134	0	ACGAATGTATCTTTGC	8.75	scaffold41889_2	24208	MH0002	GL0124741	153798361	hypothetical protein ACTODO_01235	COG0318:COG0318	I:Q
29312	917	0	ACGAAAATAACTTTGA	9.42	scaffold42444_4	24470	MH0002	GL0026696	153798353	hypothetical protein ACTODO_01227	COG0494:COG0494	L:R
29321	7217	1	TCGTACGAATTTTCTC	9.11	scaffold42467_4	24477	MH0002	GL0096586	150271373	hypothetical protein BACCAP_03432	COG1396:COG1396:COG1396:COG1396:COG1396:COG1396:COG1396:COG1396:COG1396:COG1396:COG1396	K:K:K:K:K:K:K:K:K:K:K
29491	584	0	TCGAACGCTTGAACGC	10.01	scaffold43086_2	24762	MH0002	GL0108816	153797528	hypothetical protein ACTODO_00379	COG2252	R
29497	5	1	TGGAAAACATGGTTGA	9.11	scaffold43156_1	24786	MH0002	GL0065096	153798165	hypothetical protein ACTODO_01032	COG1136:COG1136	V:V
29503	1088	1	AAGAACATGCGTTCTA	16.45	scaffold43204_1	24802	MH0002	GL0056994	153798686	hypothetical protein ACTODO_01569	COG0389	L
29525	396	1	AAGGATATTTTTTCGT	8.41	scaffold43313_2	24845	MH0002	GL0085437	150274682	hypothetical protein BACCAP_00411	COG0592	L
29526	815	1	TCGAACATAAGGCCGG	8.88	scaffold43313_4	24847	MH0002	GL0055756	153797873	hypothetical protein ACTODO_00733	COG0593	L
29583	157	1	ACGAATAAAGGCTCGA	9.03	scaffold43587_2	24952	MH0002	GL0129599	153798704	hypothetical protein ACTODO_01587	COG0621	J
29638	414	1	TAGAATATATTTTTAC	8.52	scaffold43821_3	25079	MH0002	GL0058084	150274319	hypothetical protein BACCAP_00521	COG1418	R
29745	329	1	TGGAAAAGCTGATCGA	8.72	scaffold44135_1	25220	MH0002	GL0077915	153797704	hypothetical protein ACTODO_00561	COG0353:COG0353	L:L
29810	81	1	ACGCACATGAATTCGG	8.42	scaffold44432_1	25347	MH0002	GL0125455	153798398	hypothetical protein ACTODO_01273	COG0337:COG0337:COG0337:COG0337:COG0337:COG0337	E:E:E:E:E:E
29811	144	0	AAAAACACGCTTTCGC	8.9	scaffold44432_1	25347	MH0002	GL0125455	153798398	hypothetical protein ACTODO_01273	COG0337:COG0337:COG0337:COG0337:COG0337:COG0337	E:E:E:E:E:E
29823	2635	1	TGGAACGATCATTCCA	8.59	scaffold44432_8	25353	MH0002	GL0118780	153798956	hypothetical protein ACTODO_01847	COG1022:COG1022:COG1022:COG1022:COG1022	I:I:I:I:I
29846	13437	1	CCGATAAAATTTTCTT	8.61	scaffold44448_11	25364	MH0002	GL0053840	260849430	putative lipoprotein	COG0614:COG0614:COG0614:COG0614:COG0614:COG0614:COG0614:COG0614:COG0614	P:P:P:P:P:P:P:P:P
29914	2036	0	TCGATGAATTGTTCGA	12.09	scaffold44662_4	25449	MH0002	GL0107365	153799208	hypothetical protein ACTODO_02106	COG2239:COG2239:COG2239:COG2239	P:P:P:P
30120	463	0	ACGAACTTTCGATCGG	9.86	scaffold45493_1	25781	MH0002	GL0113336	153798944	hypothetical protein ACTODO_01835	COG0345:COG0345	E:E
30121	451	1	TCGAAAGTTCGTCTGG	8.54	scaffold45493_1	25781	MH0002	GL0113336	153798944	hypothetical protein ACTODO_01835	COG0345:COG0345	E:E
30130	723	1	AAGTACAAATTTTCCA	8.7	scaffold45503_1	25790	MH0002	GL0095764	169258743	hypothetical protein ANASTE_00419	COG3291:COG3291	R:R
30197	169	1	CCGAACGGAGGTTTTC	9.08	scaffold45835_3	25916	MH0002	GL0005917	260848817	TRAP-T family transporter_ fused inner membrane subunit	COG4666	R
30284	1322	0	AAGAATACTGGTTTGA	10.28	scaffold46188_8	26080	MH0002	GL0016252	153797333	hypothetical protein ACTODO_00180	COG4268	V
30311	893	0	AAGAACGCAGGATTGA	8.37	scaffold46297_3	26129	MH0002	GL0018169	227211835	possible type I site-specific deoxyribonuclease specificity subunit	COG0732	V
30321	1026	0	CAGAAAAAAGGTTTTT	9.3	scaffold46354_1	26148	MH0002	GL0123118	150274330	hypothetical protein BACCAP_00532	COG1313:COG1313	R:R
30392	351	0	CAGAAAATCCGTTTGC	9.95	scaffold46619_1	26276	MH0002	GL0033927	224523950	hypothetical protein CATMIT_02363	COG3957	G
30434	315	1	TCGACAATCTGTTTGA	9.24	scaffold46820_4	26367	MH0002	GL0044959	150275076	hypothetical protein BACCAP_00158	COG3853	P
30532	303	1	AGGAAAATTTTTGCGA	9.29	scaffold47228_2	26519	MH0002	GL0011065	153798491	hypothetical protein ACTODO_01368	COG0469	G
30594	322	0	TCGAAGACACTTTCCG	8.4	scaffold47532_3	26650	MH0002	GL0130443	167653995	hypothetical protein ANACAC_01747	COG1593	G
30928	1432	0	TAAGAAAAATGTTTGA	8.44	scaffold48586_1	27126	MH0002	GL0047603	153798351	hypothetical protein ACTODO_01225	COG2801	L
30943	917	0	CAAAACATATTTTCGA	14.53	scaffold48665_1	27162	MH0002	GL0080695	167665332	hypothetical protein ANACOL_03604	COG0270	L
30949	139	0	ATGAACACCTTTTCTG	8.6	scaffold48688_1	27175	MH0002	GL0004141	212677365	hypothetical protein ANHYDRO_00210	COG3547	L
31014	330	0	CCGAACATTTTTGCGA	14.15	scaffold49041_8	27318	MH0002	GL0063932	150273372	hypothetical protein BACCAP_01852	COG1961:COG1961:COG1961	L:L:L
31015	441	1	AAGAACAGACGATCCC	8.84	scaffold49041_8	27318	MH0002	GL0063932	150273372	hypothetical protein BACCAP_01852	COG1961:COG1961:COG1961	L:L:L
31267	655	0	CAAAACATATATTTTC	8.76	scaffold50096_2	27762	MH0002	GL0080710	225040264	hypothetical protein RUMHYD_00553	NOG14685	S
31313	536	0	AAGATAACTTATTCGA	9.11	scaffold50260_2	27837	MH0002	GL0001637	153798707	hypothetical protein ACTODO_01590	COG0468:COG0468	L:L
31498	228	0	TAGCATATGTTTTCTT	8.49	scaffold51064_2	28154	MH0002	GL0019252	153798846	hypothetical protein ACTODO_01733	COG0488	R
31607	668	0	TCGATTACAAGTTCTT	8.94	scaffold51560_2	28358	MH0002	GL0012892	167653830	hypothetical protein ANACAC_01582	COG0373:COG0373:COG0373:COG0373:COG0373:COG0373:COG0373	H:H:H:H:H:H:H
31708	765	0	AAGAAAACTTTTTTCA	8.78	scaffold51785_1	28502	MH0002	GL0018687	153798966	hypothetical protein ACTODO_01857	COG1219:COG1219	O:O
31732	889	0	TAAAATATTTTTTTGG	8.65	scaffold51850_5	28543	MH0002	GL0104814	255269613	putative transcriptional regulator	COG1609	K
31741	685	0	AAGAACTTTTTTTCTT	11.03	scaffold51912_4	28572	MH0002	GL0009149	150272089	hypothetical protein BACCAP_02859	COG3177:COG3177:COG3177	S:S:S
32028	1012	1	TATAAAATATGTTTTT	9.93	scaffold53012_2	29066	MH0002	GL0114026	212676145	hypothetical protein ANHYDRO_01418	COG5280	S
32170	1332	0	TCAAACATCATTTCTT	8.69	scaffold53585_1	29297	MH0002	GL0014867	153798288	hypothetical protein ACTODO_01155	COG0501:COG0501	O:O
32171	1382	0	AAAAACTAATTTTCGG	8.52	scaffold53585_1	29297	MH0002	GL0014867	153798288	hypothetical protein ACTODO_01155	COG0501:COG0501	O:O
32252	861	1	ACAAACATATTTTATA	8.99	scaffold53915_1	29445	MH0002	GL0123593	153797575	hypothetical protein ACTODO_00427	COG0542	O
32281	1122	1	AAGAATAGTCGTTCTC	10.44	scaffold53950_2	29472	MH0002	GL0067684	145848308	hypothetical protein RUMTOR_00119	COG1136:COG1136:COG1136	V:V:V
32323	393	1	TCAAACGTTTTTTCGG	13.35	scaffold54171_1	29556	MH0002	GL0110026	260542170	transcriptional regulatory protein	COG0583:COG0583	K:K
32646	87	1	TTGAATTCATGTTCTA	10.04	scaffold55699_3	30185	MH0002	GL0094294	167666535	hypothetical protein ANACOL_02642	COG0169	E
32664	364	0	TCGAGCATGCTTTCGG	9	scaffold55745_1	30216	MH0002	GL0098201	153797416	hypothetical protein ACTODO_00264	COG1109	G
32667	300	1	GAGAATAAATATTCTC	9.32	scaffold55765_2	30228	MH0002	GL0019551	167652001	hypothetical protein ANACAC_03461	COG0561:COG0561	R:R
32724	2340	0	TGAAACAAGCGTTCCA	9.54	scaffold56000_3	30335	MH0002	GL0112467	169259619	hypothetical protein ANASTE_00154	NOG09978:NOG09978:NOG09978:NOG09978:NOG09978:NOG09978:NOG09978	S:S:S:S:S:S:S
32766	6058	0	TTGAATATATTTTCTA	12.6	scaffold56151_14	30389	MH0002	GL0101147	292808994	sulfate permease family protein	COG0659:COG0659:COG0659:COG0659:COG0659	P:P:P:P:P
32793	1111	0	TTGAAAAATTGTGTGA	9.68	scaffold56231_2	30430	MH0002	GL0050026	153798849	hypothetical protein ACTODO_01736	COG4799:COG4799	I:I
32804	5035	0	TCGAAAAATGCTTCGG	9.56	scaffold56244_2	30437	MH0002	GL0118279	153797904	hypothetical protein ACTODO_00766	COG0305	L
32811	2131	1	GAGAAGACACATTCGA	8.44	scaffold56297_4	30462	MH0002	GL0009113	153798639	hypothetical protein ACTODO_01522	COG3669:COG3669	G:G
33122	199	1	TAGAATATAAGTTATA	9.11	scaffold57519_1	30995	MH0002	GL0032647	150269992	hypothetical protein BACCAP_04654	COG0416	I
33173	642	1	ACGAAAAACTGTTCAT	10.89	scaffold57819_2	31107	MH0002	GL0046622	150271353	hypothetical protein BACCAP_03412	COG4474	S
33285	590	0	TCAAACATCTGTTTTT	12.53	scaffold58271_2	31300	MH0002	GL0102907	153798921	hypothetical protein ACTODO_01812	COG0110:COG0110	R:R
33311	1041	1	TAGGAAATTTGTTTTT	9.52	scaffold58456_3	31381	MH0002	GL0027741	150271608	hypothetical protein BACCAP_03668	COG0582:COG0582	L:L
33318	827	0	TCGATCATTTGCTTGT	9.01	scaffold58491_2	31396	MH0002	GL0096872	167665615	hypothetical protein ANACOL_03890	COG0582:COG0582	L:L
33319	155	0	TCAAATATTTCTTCTT	8.93	scaffold58518_1	31403	MH0002	GL0081164	167654658	hypothetical protein ANACAC_00839	COG1309	K
33336	384	1	AAGTACAATCGTTCTG	8.77	scaffold58542_1	31422	MH0002	GL0034802	153798347	hypothetical protein ACTODO_01221	COG0061:COG0061:COG0061:COG0061	G:G:G:G
33386	226	1	AAGAAATTTCGTTTTA	8.51	scaffold58736_2	31488	MH0002	GL0084941	153798330	hypothetical protein ACTODO_01202	COG1349:COG1349	G:K
33454	734	0	TAGTATATTTGTTTTA	8.97	scaffold59004_1	31594	MH0002	GL0127000	153798409	hypothetical protein ACTODO_01284	COG1218:COG1218	P:P
33660	352	0	TCAAACACAGTTTTGC	8.77	scaffold59954_4	32033	MH0002	GL0065700	153798328	hypothetical protein ACTODO_01200	COG1609	K
33679	266	1	ACGAACTAATGTATTT	8.43	scaffold60077_3	32077	MH0002	GL0010812	167653388	hypothetical protein ANACAC_01138	COG2723	G
33763	134	0	TCGATCGTATGCTTGA	9.2	scaffold60279_2	32152	MH0002	GL0031818	257197780	putative sugar phosphate isomerase/epimerase	COG1082	G
33801	212	1	TAGAAAAAAAGTTTTC	10.59	scaffold60486_1	32227	MH0002	GL0104035	153798701	hypothetical protein ACTODO_01584	COG0324:COG0324	J:J
33996	666	1	TTGACCACGTGTTCGG	8.72	scaffold61268_2	32555	MH0002	GL0070022	150273585	hypothetical protein BACCAP_01479	COG0375	R
34050	121	0	TTTAACATCTTTTCGA	8.39	scaffold61479_2	32640	MH0002	GL0115919	167665604	hypothetical protein ANACOL_03879	COG4166	E
34266	453	0	TCAAAGACATGATCGA	9.83	scaffold62420_1	33011	MH0002	GL0080497	150274652	hypothetical protein BACCAP_00381	COG0172	J
34339	685	1	TCGAAATGATATTTGA	9.5	scaffold62750_4	33158	MH0002	GL0074311	153799268	hypothetical protein ACTODO_02167	COG0454:COG0454	K:R
34554	6240	1	AAAAACAACTGTTCCG	9.7	scaffold63601_1	33558	MH0002	GL0037602:GL0037604	153797881	hypothetical protein ACTODO_00741	COG0793:COG0793:COG0188:COG0188	M:M:L:L
34572	364	1	TCAAACGTTTCTACGA	8.79	scaffold63723_5	33602	MH0002	GL0005674	150271935	hypothetical protein BACCAP_03087	COG2509:COG2509:COG2509	R:R:R
34815	1225	0	CAGAAAATAGGTATGA	8.94	scaffold64682_1	33996	MH0002	GL0028815	153798704	hypothetical protein ACTODO_01587	COG0621	J
35118	1242	1	TTAAAAACATGTTTTT	8.4	scaffold66083_1	34635	MH0002	GL0066892	153797508	hypothetical protein ACTODO_00356	COG0085:COG0085	K:K
35119	1244	1	AAAAACATGTTTTTTA	9.65	scaffold66083_1	34635	MH0002	GL0066892	153797508	hypothetical protein ACTODO_00356	COG0085:COG0085	K:K
35120	1854	1	TAAAATATATTTTTTA	9.54	scaffold66083_1	34635	MH0002	GL0066893	150271474	hypothetical protein BACCAP_03533	COG2426	S
35151	1590	1	TAGAACAGATAATCCT	9.21	scaffold66245_2	34699	MH0002	GL0081138:GL0081137	167666180	hypothetical protein ANACOL_02910	COG0283:COG0283:COG0771:COG0771	F:F:M:M
35183	240	0	AAGAAAATTTTTACTA	10	scaffold66351_3	34745	MH0002	GL0095823	153797258	hypothetical protein ACTODO_00105	COG1511	S
35212	395	0	CCGGACAAAATTTCGA	9.1	scaffold66513_1	34805	MH0002	GL0008855	150274670	hypothetical protein BACCAP_00399	COG1774	S
35688	955	0	ACAAAAAGATGTTCTA	13.2	scaffold68681_8	35839	MH0002	GL0132311	153797846	hypothetical protein ACTODO_00706	COG0610:COG0610:COG0610	V:V:V
35754	408	0	AAGAAAATATGATTTG	9.68	scaffold69003_1	35979	MH0002	GL0067554	153798138	hypothetical protein ACTODO_01005	COG3797	S
35756	2403	0	TAGAATATAAGTTATA	9.11	scaffold69003_2	35980	MH0002	GL0075037	149733763	hypothetical protein EUBVEN_02528	COG0596:COG0596	R:R
35869	482	0	ACGATCACCTGTGCGA	9.79	scaffold69526_2	36196	MH0002	GL0010067	153797239	hypothetical protein ACTODO_00085	COG0444:COG0444	E:P
35917	93	0	AATAACATCTTTTCGT	8.86	scaffold69723_3	36299	MH0002	GL0125702	150272992	hypothetical protein BACCAP_01982	COG3546:COG3546	P:P
36043	535	0	TTGAACAGTTAATCGA	9.38	scaffold70172_2	36516	MH0002	GL0116708	299816583	elongation factor EF1B	COG0264	J
36170	750	0	TCAAACATAAGTATGT	9.75	scaffold70755_2	36805	MH0002	GL0022387	150271399	hypothetical protein BACCAP_03458	COG1190:COG1190	J:J
36216	512	0	ACAAAAATGTGTACTT	8.97	scaffold70920_3	36888	MH0002	GL0091925	153798070	hypothetical protein ACTODO_00935	COG0590:COG0590:COG0590:COG0590	F:F:J:J
36258	2115	1	AAAAATATATATTCTA	10.3	scaffold71103_4	36983	MH0002	GL0056202	153797276	hypothetical protein ACTODO_00123	COG1209:COG1209:COG1209:COG1209:COG1209	M:M:M:M:M
36306	821	1	AAGAACAGTAATTCCA	8.75	scaffold71352_1	37084	MH0002	GL0025583	150269978	hypothetical protein BACCAP_04640	COG1713	H
36367	681	0	TCAAACATATCGTCGT	9.17	scaffold71680_2	37203	MH0002	GL0115310	150274640	hypothetical protein BACCAP_00369	COG1309	K
36419	297	1	TCGCTCATATTTTCTC	8.95	scaffold71917_1	37311	MH0002	GL0082135	150271399	hypothetical protein BACCAP_03458	COG1190	J
36464	547	0	GAGAAAAATTTTTTTA	8.72	scaffold72112_2	37421	MH0002	GL0051808	167654487	hypothetical protein ANACAC_00667	COG1762:COG1762	G:T
36521	388	0	TACAATATATTTTCTA	8.47	scaffold72410_3	37568	MH0002	GL0099721	150272949	hypothetical protein BACCAP_01939	COG2081:COG2081	R:R
36602	528	1	TTGCACAAACGTTTGC	8.97	scaffold72554_5	37637	MH0002	GL0119903	153798227	hypothetical protein ACTODO_01094	COG0524	G
36680	85	1	TCTAAAAAACGTTCTA	11.28	scaffold72877_2	37812	MH0002	GL0066131	167668878	hypothetical protein ANACOL_00561	COG3655:COG3655	K:K
36961	437	0	TCAAACGAATGTTCCA	14.65	scaffold74320_1	38426	MH0002	GL0121763	153798694	hypothetical protein ACTODO_01577	COG1974:COG1974	K:T
37014	8093	1	ACGAACCATTTTACGT	8.48	scaffold74603_2	38538	MH0002	GL0065712	153798991	hypothetical protein ACTODO_01885	COG1523:COG1523:COG1523:COG1523:COG1523	G:G:G:G:G
37017	462	1	ATGAAAAAACGTTCCT	9.95	scaffold74616_1	38543	MH0002	GL0031878	150272433	hypothetical protein BACCAP_02685	COG0657	I
37128	5	1	AAGAAAAAATATTTTG	9.5	scaffold75267_1	38843	MH0002	GL0124459	153798622	hypothetical protein ACTODO_01504	COG5263:COG5263	R:R
37352	529	0	AGGAAAATATTTCCGA	9.24	scaffold76157_2	39319	MH0002	GL0131390	150270629	hypothetical protein BACCAP_04418	COG2001:COG2001	S:S
37406	1079	1	CCAAACATACCTTCCA	8.76	scaffold76440_1	39446	MH0002	GL0079123	169259619	hypothetical protein ANASTE_00154	COG4886:COG4886:COG4886:COG4886:NOG09978:NOG09978:NOG09978:NOG09978	S:S:S:S:S:S:S:S
37407	979	0	TTAAAAGTTTGTTCTG	9.01	scaffold76440_1	39446	MH0002	GL0079123	169259619	hypothetical protein ANASTE_00154	COG4886:COG4886:COG4886:COG4886:NOG09978:NOG09978:NOG09978:NOG09978	S:S:S:S:S:S:S:S
37608	209	1	TCCAAAATATTTTCTC	8.79	scaffold77138_1	39816	MH0002	GL0077030	150273056	hypothetical protein BACCAP_02047	COG1109	G
37638	6065	0	TCGACCGTACGATCGA	9.09	scaffold77210_6	39859	MH0002	GL0034501	153799135	hypothetical protein ACTODO_02033	COG0642:COG0642:COG0642:COG0642:COG0642:COG0642:COG0642:COG0642:COG0642:COG0642	T:T:T:T:T:T:T:T:T:T
37639	6112	1	GAGAAAACATGGTTGA	8.61	scaffold77210_6	39859	MH0002	GL0034501	153799135	hypothetical protein ACTODO_02033	COG0642:COG0642:COG0642:COG0642:COG0642:COG0642:COG0642:COG0642:COG0642:COG0642	T:T:T:T:T:T:T:T:T:T
37769	232	1	GCGTACATTTGTTTGT	10.63	scaffold77701_2	40115	MH0002	GL0014380	150274543	hypothetical protein BACCAP_00752	COG0261	J
37790	356	0	CAGAACATTTTTGCAA	8.88	scaffold77779_1	40155	MH0002	GL0081382	150270302	hypothetical protein BACCAP_04487	COG0582	L
37896	683	0	GCGAATAATATTTCGA	9.35	scaffold78281_2	40398	MH0002	GL0004325	153798958	hypothetical protein ACTODO_01849	COG1136:COG1136	V:V
37997	734	1	CAAAACGTTTTTTCTT	9.53	scaffold78663_1	40589	MH0002	GL0035635	153799118	hypothetical protein ACTODO_02016	COG1162	R
38176	234	1	AAAAACGTCTTTTCGC	9.06	scaffold79361_1	40946	MH0002	GL0037929	150273196	hypothetical protein BACCAP_01674	NOG16349	S
38188	2160	1	CCGAAAAAACATTCTA	11.88	scaffold79383_5	40963	MH0002	GL0045092	153798233	hypothetical protein ACTODO_01100	COG1575:COG1575:COG1575:COG1575	H:H:H:H
38240	5176	1	TAGAGCATAAGTTTTA	8.51	scaffold79577_4	41075	MH0002	GL0038852	225210478	hypothetical protein ROSEINA2194_03334	COG0366:COG0366:COG0366	G:G:G
38316	587	0	ACGAAAAGTTTTTCAA	9.85	scaffold79839_1	41219	MH0002	GL0111506	255269188	site-specific DNA methylase	COG0270:COG0270	L:L
38317	616	1	CCGATCAAAATTTCGT	8.88	scaffold79839_1	41219	MH0002	GL0111506	255269188	site-specific DNA methylase	COG0270:COG0270	L:L
38320	1224	0	CCGAACCAACTTTCGC	10.3	scaffold79839_3	41221	MH0002	GL0080529	167668263	hypothetical protein ANACOL_00618	COG0338:COG0338:COG0338:COG0338	L:L:L:L
38321	1385	0	GCGAACAATGGTTCAT	10.03	scaffold79839_3	41221	MH0002	GL0080529	167668263	hypothetical protein ANACOL_00618	COG0338:COG0338:COG0338:COG0338	L:L:L:L
38360	1450	0	ATGAACATTTTTTCTG	11.96	scaffold80029_1	41307	MH0002	GL0026402	225211845	hypothetical protein ROSEINA2194_01837	COG0732:COG0732	V:V
38404	434	0	AAGAACATATTTTTAA	11.77	scaffold80165_1	41379	MH0002	GL0052875	150271362	hypothetical protein BACCAP_03421	COG0745:COG0745	K:T
38549	432	1	ACGAACACCCTTTCAA	9.04	scaffold80654_2	41677	MH0002	GL0117299	150274737	hypothetical protein BACCAP_00466	COG3481	R
38782	48	0	TCGATCAGGTTTTCCA	9.5	scaffold81338_7	42065	MH0002	GL0011533	167666758	hypothetical protein ANACOL_02442	COG0747	E
38866	2450	1	ACGAAAAACCGTTTTC	8.92	scaffold81524_2	42183	MH0002	GL0012358	153798262	hypothetical protein ACTODO_01129	COG0191:COG0191:COG0191	G:G:G
38867	2692	0	TCAAACATATCTTTTG	9.95	scaffold81524_2	42183	MH0002	GL0012358	153798262	hypothetical protein ACTODO_01129	COG0191:COG0191:COG0191	G:G:G
38941	207	0	TCAAAAATTTTTTTTC	8.9	scaffold81877_1	42355	MH0002	GL0081846	150274943	hypothetical protein BACCAP_00024	COG0629	L
39090	174	0	TCAAATCTATGTTTTT	8.4	scaffold82425_1	42678	MH0002	GL0025314	153797784	hypothetical protein ACTODO_00644	COG0172	J
39366	339	1	TAGAAAATAATTTAGA	8.59	scaffold83413_2	43255	MH0002	GL0004939	153798447	hypothetical protein ACTODO_01322	COG2818	L
39553	632	1	TCGATAAATTTTTTGT	8.65	scaffold83993_1	43607	MH0002	GL0004529	167666036	hypothetical protein ANACOL_02762	COG0462:COG0462	E:F
39739	25	0	TGAAAATTATGTTCGC	9.18	scaffold84619_1	44003	MH0002	GL0000603	153798678	hypothetical protein ACTODO_01561	COG0771:COG0771	M:M
39908	4572	0	AAGAACTTATTTTTTT	9.59	scaffold85092_2	44296	MH0002	GL0019512	153798837	hypothetical protein ACTODO_01724	COG0463	M
40238	779	1	TTGAACCTAAGTACGA	8.66	scaffold85927_3	44839	MH0002	GL0047468	169258248	hypothetical protein ANASTE_01924	COG1351	F
40247	151	1	TCGAATATGTGTACAG	9.32	scaffold85951_2	44853	MH0002	GL0043498	150271288	hypothetical protein BACCAP_03347	COG4962	U
40267	1017	1	TCACACATTTTTTCTA	10.73	scaffold86026_2	44908	MH0002	GL0074711	150270531	hypothetical protein BACCAP_04315	COG0665	E
40280	3492	0	ACAAACATTTCTTTGA	10.67	scaffold86095_1	44950	MH0002	GL0013428	153798456	hypothetical protein ACTODO_01332	COG1192:COG1192	D:D
40281	33	1	ACGAAGAAGTGATCGC	8.96	scaffold86101_1	44954	MH0002	GL0083694	153798938	hypothetical protein ACTODO_01829	COG1132	V
40382	36	0	CCGTTCAATTGTTCGT	8.38	scaffold86363_7	45132	MH0002	GL0012918	153798839	hypothetical protein ACTODO_01726	COG1472:COG1472	G:G
40419	928	1	AAGAATATATGGTCCG	8.86	scaffold86458_1	45207	MH0002	GL0097789	150272992	hypothetical protein BACCAP_01982	COG3546:COG3546:COG3546	P:P:P
40524	526	1	CCGAAAGTGTGTCCGC	10.06	scaffold86782_2	45429	MH0002	GL0008397	150275017	hypothetical protein BACCAP_00098	NOG16349	S
40539	267	0	GAGAACAGCTTTTCTA	10.2	scaffold86795_2	45445	MH0002	GL0121533	153798649	hypothetical protein ACTODO_01532	COG0227	J
40615	315	0	TTGAACGTACATTTTT	8.51	scaffold87077_2	45607	MH0002	GL0048253	223963470	hypothetical protein HOLDEFILI_01990	COG2771:COG2771	K:K
40732	701	0	CAAAAAAATTGTTTTT	8.41	scaffold87398_2	45845	MH0002	GL0011482	153799062	hypothetical protein ACTODO_01959	COG1309	K
40745	950	1	TCGAATTGTTGTTTGT	10.05	scaffold87461_1	45886	MH0002	GL0113175	153798348	hypothetical protein ACTODO_01222	COG0497	L
40861	5575	1	TCGGACATATTTTCTC	12.47	scaffold87835_1	46108	MH0002	GL0099468	153798475	hypothetical protein ACTODO_01351	COG0178:COG0178	L:L
40915	546	1	AGGAACATTTGTTTAA	11.3	scaffold87995_2	46208	MH0002	GL0004897	255268528	glycosyl transferase CpsG	COG5017:COG5017	S:S
40916	747	0	CCGATAAAGTTTTCGT	8.47	scaffold87995_2	46208	MH0002	GL0004897	255268528	glycosyl transferase CpsG	COG5017:COG5017	S:S
40939	84	0	AAAAACACTTATTCTA	10.98	scaffold88083_1	46267	MH0002	GL0069400	150274438	hypothetical protein BACCAP_00643	COG3629	T
41152	485	0	ACAAACATTATTTTGA	9.42	scaffold88660_3	46629	MH0002	GL0066092	167664881	hypothetical protein ANACOL_04336	COG0454:COG0454:COG0454:COG0454:COG0454:COG0454	K:K:K:R:R:R
41164	288	1	TCGTACAAAAATTCGG	8.59	scaffold88686_2	46647	MH0002	GL0073152	153797701	hypothetical protein ACTODO_00558	COG0527	E
41308	397	0	TCGATCATACTTTTTA	10.5	scaffold89018_2	46901	MH0002	GL0020335	153797778	hypothetical protein ACTODO_00638	COG1070	G
41359	194	1	TAAAATATTTTTTCTT	10.08	scaffold89145_2	46980	MH0002	GL0129987	153798068	hypothetical protein ACTODO_00933	COG0035:COG0035	F:F
41360	270	0	TCAAACTTTTTTTTGA	9.95	scaffold89145_2	46980	MH0002	GL0129987	153798068	hypothetical protein ACTODO_00933	COG0035:COG0035	F:F
41398	3094	0	TCTAACATATATGCTA	9.37	scaffold89240_1	47057	MH0002	GL0071802	255265792	copper/zinc superoxide dismutase	COG2032:COG2032:COG2032:COG2032:COG2032:COG2032	P:P:P:P:P:P
41548	18	0	TCGTTCAATTGTTCTT	8.78	scaffold89610_1	47347	MH0002	GL0052130	153798310	hypothetical protein ACTODO_01181	COG0250:COG0250	K:K
41569	429	0	TAGAATACTTATTTTT	9.24	scaffold89646_2	47383	MH0002	GL0000831	167653125	hypothetical protein ANACAC_02484	COG3829:COG3829:COG3829:COG3829	K:K:T:T
41571	581	1	TCGATAATCTGTTTCA	8.72	scaffold89646_3	47384	MH0002	GL0051708	150271196	hypothetical protein BACCAP_03766	COG1638:COG1638:COG1638:COG1638	G:G:G:G
41572	616	0	TCTAAAAAATGTTCTA	13.05	scaffold89646_3	47384	MH0002	GL0051708	150271196	hypothetical protein BACCAP_03766	COG1638:COG1638:COG1638:COG1638	G:G:G:G
41582	879	1	TCAAAAATATGTTCTA	16.64	scaffold89664_2	47399	MH0002	GL0026039	153797301	hypothetical protein ACTODO_00148	COG0745:COG0745	K:T
41783	231	0	TCGATAATCTATTCTA	9.2	scaffold90148_2	47794	MH0002	GL0001390	153798486	hypothetical protein ACTODO_01362	COG0258	L
41829	788	1	GCGAAAAGATGTTATA	9.21	scaffold90226_2	47855	MH0002	GL0010718	150272455	hypothetical protein BACCAP_02376	COG1335	Q
41838	1212	1	GAGAACAAATTTTTAA	9	scaffold90245_1	47871	MH0002	GL0051681	150272850	hypothetical protein BACCAP_02292	COG2513	G
41859	1938	0	TAGAAAAAACGTTGTT	8.54	scaffold90288_7	47900	MH0002	GL0101834	153797784	hypothetical protein ACTODO_00644	COG0172:COG0172	J:J
42137	4	1	ACGAACTGATTTTTGC	9.25	scaffold90933_3	48373	MH0002	GL0131807	313133674	conserved hypothetical protein	COG3754	M
42148	560	1	GCGAAAAACGGTTCGG	9.66	scaffold90966_1	48406	MH0002	GL0070705	153798552	hypothetical protein ACTODO_01429	COG0441	J
42398	157	0	TAGAAAAGTTTTTTCA	9.21	scaffold91569_3	48853	MH0002	GL0014337	153797424	hypothetical protein ACTODO_00272	COG3845	R
42417	472	0	AAGAGCAGATGTTTTA	8.43	scaffold91631_3	48895	MH0002	GL0051134	150272667	hypothetical protein BACCAP_02345	COG4481	S
42434	409	0	TCGAACTCCTGTGCGG	10.05	scaffold91669_3	48923	MH0002	GL0046891	150271450	hypothetical protein BACCAP_03509	COG4120	R
42515	653	1	AATAACATTTTTTCTT	9.36	scaffold91847_1	49063	MH0002	GL0102941	153797703	hypothetical protein ACTODO_00560	COG0745:COG0745:COG0745:COG0745	K:K:T:T
42649	9	1	TCGAAGATGTGCTTGA	8.87	scaffold92128_3	49296	MH0002	GL0069621	167651549	hypothetical protein ANACAC_03708	COG4535	P
42895	667	0	TCAAGCGTCTGTTCGA	8.82	scaffold92637_1	49743	MH0002	GL0112576	167666687	hypothetical protein ANACOL_02371	COG0708	L
42982	24	1	TATAAAATATTTTCTA	10.34	scaffold92778_1	49867	MH0002	GL0087442	169259365	hypothetical protein ANASTE_00186	COG1272	R
43214	600	1	TTGAAAATATATTTTT	9.8	scaffold93125_1	50169	MH0002	GL0111308	153798456	hypothetical protein ACTODO_01332	COG1192	D
43372	343	0	TAAAATAATTGATCTA	8.53	scaffold93383_2	50420	MH0002	GL0036230	150273957	hypothetical protein BACCAP_00997	COG2323	S
43407	534	0	TAGAAAATATTATTTT	8.59	scaffold93422_1	50461	MH0002	GL0053470	167665210	hypothetical protein ANACOL_04114	COG1073	R
43556	153	0	TAAAATAATTGTGCGC	9.04	scaffold93628_2	50669	MH0002	GL0018123	153798627	hypothetical protein ACTODO_01510	COG1057	H
43837	451	1	TAGTAAATATGTTAGA	9.03	scaffold94044_1	51174	MH0002	GL0111073	153798919	hypothetical protein ACTODO_01810	COG1180:COG1180	O:O
43843	464	0	CCGAATACGCATTCTA	9.15	scaffold94050_1	51182	MH0002	GL0065628	212675886	hypothetical protein ANHYDRO_01677	COG0442	J
44043	377	0	TCAAACAGTTGTTATT	9.1	scaffold94261_1	51556	MH0002	GL0025245	150275026	hypothetical protein BACCAP_00108	COG0822	C
44366	12784	1	TAAAAAGTTTTTTCTT	9.29	scaffold94567_1	52063	MH0002	GL0119834	167665405	hypothetical protein ANACOL_03679	COG0119:COG0119:COG0119:COG0119	E:E:E:E
44400	2159	0	TAGAACAATAATTTCA	8.67	scaffold94579_2	52080	MH0002	GL0041588	153798734	hypothetical protein ACTODO_01617	COG1116:COG1116:COG1116:COG1116:COG1116:COG1116:COG1116	P:P:P:P:P:P:P
44463	8756	0	ACGAACTATCTTTCCA	8.64	scaffold94620_6	52160	MH0002	GL0105279	150273213	hypothetical protein BACCAP_01691	COG0402:COG0402:COG0402:COG0402	F:F:R:R
44499	261	1	TAGAACAAATTTTATT	10.56	scaffold94636_1	52199	MH0002	GL0048856	153798092	hypothetical protein ACTODO_00957	COG1924	I
44769	631	0	TCGAATGCATTGTCGT	8.57	scaffold94861_1	52588	MH0002	GL0005046	150272138	hypothetical protein BACCAP_02739	COG0402:COG0402:COG0402:COG0402	F:F:R:R
44770	939	0	ACAAACAAGTGTTGGA	9.61	scaffold94861_2	52589	MH0002	GL0042419	150272674	hypothetical protein BACCAP_02352	COG1309:COG1309	K:K
44771	858	0	TTGAAAAAACGTTTCT	8.81	scaffold94861_2	52589	MH0002	GL0042419	150272674	hypothetical protein BACCAP_02352	COG1309:COG1309	K:K
44789	561	0	CAGATGATATGTTTGA	8.92	scaffold94876_1	52613	MH0002	GL0078712	167656622	hypothetical protein EUBSIR_01447	COG0494:COG0494:COG1051	L:R:F
44907	721	1	GCGAACATATATTCGT	16.51	scaffold94963_1	52743	MH0002	GL0117379	153798891	hypothetical protein ACTODO_01782	COG1820:COG1820:COG1820:COG1820	G:G:G:G
44908	758	0	GCGAATACATATTCAA	8.75	scaffold94963_1	52743	MH0002	GL0117379	153798891	hypothetical protein ACTODO_01782	COG1820:COG1820:COG1820:COG1820	G:G:G:G
44909	763	1	CTGAATATGTATTCGG	8.76	scaffold94963_1	52743	MH0002	GL0117379	153798891	hypothetical protein ACTODO_01782	COG1820:COG1820:COG1820:COG1820	G:G:G:G
44978	1281	1	AAGCATATTTGTTCAA	8.88	scaffold95015_1	52824	MH0002	GL0023577	292809171	putative type I restriction-modification system	COG0732	V
45109	226	0	TAAAAGATTTTTTCGT	9.7	scaffold95126_1	52979	MH0002	GL0084491	153798310	hypothetical protein ACTODO_01181	COG0250	K
45140	1342	1	ACGAACAAATGATATT	8.94	scaffold95147_1	53012	MH0002	GL0000183	257197881	putative ketopantoate reductase	COG1893:COG1893:COG1893:COG1893:COG1893	H:H:H:H:H
45141	1207	0	TGGAATATTAGTTTTA	9	scaffold95147_1	53012	MH0002	GL0000183	257197881	putative ketopantoate reductase	COG1893:COG1893:COG1893:COG1893:COG1893	H:H:H:H:H
45142	1092	0	TAGAATAAGTTTTTTG	8.64	scaffold95147_1	53012	MH0002	GL0000183	257197881	putative ketopantoate reductase	COG1893:COG1893:COG1893:COG1893:COG1893	H:H:H:H:H
45149	1776	1	TTTAACGTAAGTTCGA	9.22	scaffold95151_1	53018	MH0002	GL0009957	153798609	hypothetical protein ACTODO_01491	COG3119:COG3119:COG3119:COG3119	P:P:P:P
45565	239	1	GCGAAAAAATATGCTA	8.96	scaffold95388_1	53366	MH0002	GL0075844	153797242	hypothetical protein ACTODO_00088	COG1609:COG1609:COG1609	K:K:K
45566	266	1	CCGAAAACGTTTTTGC	9.76	scaffold95388_1	53366	MH0002	GL0075844	153797242	hypothetical protein ACTODO_00088	COG1609:COG1609:COG1609	K:K:K
45567	284	0	TCGCAAAAACGTTTTC	8.92	scaffold95388_1	53366	MH0002	GL0075844	153797242	hypothetical protein ACTODO_00088	COG1609:COG1609:COG1609	K:K:K
45611	20	1	TCGAACACATACTCCC	8.8	scaffold95407_2	53393	MH0002	GL0032353	212677145	hypothetical protein ANHYDRO_00424	COG1479:COG1479:COG1479	S:S:S
45645	1093	0	CAGAATAATTGTTTCT	9.49	scaffold95416_1	53406	MH0002	GL0105168	150274821	hypothetical protein BACCAP_00219	COG2333:COG2333	R:R
45824	1123	1	ACGAACCGGTGTTTTC	9.01	scaffold95483_1	53485	MH0002	GL0016413	224523516	hypothetical protein CATMIT_02798	NOG09872:NOG09872:NOG09872:NOG09872:NOG09872:NOG09872:NOG09872:NOG09872:NOG09872	S:S:S:S:S:S:S:S:S
45876	410	0	ACGAAAAGACGATTGT	8.72	C3636421_1	53501	MH0002	GL0096311	150273006	hypothetical protein BACCAP_01996	COG0454:COG0454	K:R
45988	432	0	TAGAAAATATTTTGTT	8.55	C3639982_1	53978	MH0002	GL0105682	150272182	hypothetical protein BACCAP_02783	COG0209	F
46253	405	1	TAAAACAAAGGTTTCT	8.69	C3648854_1	55117	MH0002	GL0071946	167651934	hypothetical protein ANACAC_03393	COG0204:COG0204	I:I
46275	378	0	AAAATCATTTGTTCGG	11.15	C3649784_1	55228	MH0002	GL0021666	167667367	hypothetical protein ANACOL_02118	COG4177	E
46301	6	1	AAAATCAAATGTTTTA	8.51	C3651034_1	55387	MH0002	GL0029333	153797567	hypothetical protein ACTODO_00419	COG0647	G
46431	547	0	AAAAATATTTATTTGA	8.44	C3655176_1	55931	MH0002	GL0086471	153798787	hypothetical protein ACTODO_01674	COG0820	R
46434	502	0	TAGAAAATATGCATGA	8.4	C3655204_1	55937	MH0002	GL0042331	150270565	hypothetical protein BACCAP_04349	COG1961	L
46517	523	0	TCGAACAAAAGCTCTC	10.29	C3657526_1	56223	MH0002	GL0018102	255269606	transcriptional regulator of multidrug-efflux transporter	COG4978:COG4978	K:T
46543	296	0	CAAAACATATGTTAGT	10.88	C3658454_1	56347	MH0002	GL0131029	224525932	hypothetical protein CATMIT_00274	NOG11569	S
46568	494	0	TAGAAGAGATTATCGA	8.46	C3659078_1	56444	MH0002	GL0022200	153797705	hypothetical protein ACTODO_00562	COG2812	L
46697	26	0	AAAAAAATATATTTGT	9.36	C3663044_1	56937	MH0002	GL0042413	150274057	hypothetical protein BACCAP_01098	COG2033:COG2033	C:C
46735	167	1	AAGAAAATGTGTATGA	11.31	C3664352_1	57080	MH0002	GL0065931	150273438	hypothetical protein BACCAP_01332	COG3599	D
46739	0	1	AAGAACCTCTTTTCTT	9.03	C3664424_1	57088	MH0002	GL0026101	224523602	hypothetical protein CATMIT_02684	COG4584:COG4584:COG4584	L:L:L
46802	101	0	TAAAACAAGTGTTTTT	11.77	C3666339_1	57322	MH0002	GL0066432	167652089	hypothetical protein ANACAC_02841	COG0613	R
46861	25	1	TAAAACTTTTGTTTGA	11.88	C3668107_1	57529	MH0002	GL0065841	153798694	hypothetical protein ACTODO_01577	COG1974:COG1974:COG1974:COG1974	K:K:T:T
46899	47	0	TCCAACAAACGTTTTC	8.52	C3669293_1	57677	MH0002	GL0105716	153798904	hypothetical protein ACTODO_01795	COG0472	M
46968	564	0	TGGAAAATAAATTTGA	9.05	C3671449_1	57925	MH0002	GL0081363	167666766	hypothetical protein ANACOL_02450	COG4286	S
46983	141	0	AAGATCTCTTGTTCGT	9.53	C3671917_1	57976	MH0002	GL0022772	292810254	anaerobic ribonucleoside-triphosphate reductase	COG0209	F
47005	584	1	TAGAAAGTGTGTGTGT	10.21	C3672489_1	58051	MH0002	GL0066967	150274808	hypothetical protein BACCAP_00205	COG1349:COG1349	G:K
47008	584	1	AAAATCATTTGTTTTA	8.69	C3672575_1	58059	MH0002	GL0064735	224525889	hypothetical protein CATMIT_00404	COG3049:COG3049:COG3049	M:M:M
47028	49	0	TTGAACATTTCATCGT	8.93	C3673117_1	58111	MH0002	GL0023633	167655209	hypothetical protein ANACAC_00179	COG1887	M
47029	606	0	AAGAAAATATATTTTT	11.16	C3673209_1	58121	MH0002	GL0111539	291544216	type I secretion system ABC transporter_ HlyB family	COG2274:COG2274	V:V
47177	68	1	AAGAAAATATATTAGG	8.87	C3677866_1	58616	MH0002	GL0115365	212676992	hypothetical protein ANHYDRO_00541	COG0818	M
47217	505	1	TCGATCACAATTTCTT	9.05	C3679110_1	58755	MH0002	GL0053750	153798981	hypothetical protein ACTODO_01875	COG0240	C
47273	172	0	TAGAATACCTTTTCTT	10.02	C3680396_1	58912	MH0002	GL0091740	169257469	hypothetical protein ANASTE_01137	COG0420	L
47435	36	1	AAGAAGATGTTTTCGA	11.96	C3685650_1	59507	MH0002	GL0030076	153798513	hypothetical protein ACTODO_01390	COG0173	J
47514	220	0	CCAAATAATTGTTTTT	8.51	C3687488_1	59697	MH0002	GL0031596	224525319	hypothetical protein CATMIT_00887	COG3599	D
47979	599	1	ATAAACATATTTTCTA	11.05	C3701835_1	61054	MH0002	GL0043780	150271673	hypothetical protein BACCAP_03251	COG4905	S
48108	545	0	TAAAAAAAGTATTCTA	9.66	C3705611_1	61411	MH0002	GL0066001	150273118	hypothetical protein BACCAP_02109	COG1191	K
48166	300	1	TCAAACAATTTTTTTA	11.42	C3706915_1	61541	MH0002	GL0065992	171278785	hypothetical protein BIFDEN_02298	COG4933	S
48537	832	0	ACAAACGACTGTTCTC	10.28	C3717451_1	62436	MH0002	GL0063216	150271273	hypothetical protein BACCAP_03332	COG3505	U
48597	488	1	TGGAAAAACTGTTTTA	10.1	C3719403_1	62582	MH0002	GL0056044	224525808	hypothetical protein CATMIT_00419	COG1131	V
48608	29	0	TAAATCATTTGTTTTA	9.94	C3719535_1	62601	MH0002	GL0079026	255269263	conserved hypothetical protein	COG0657	I
48618	784	0	TTGAACAGATCTTTGT	9.51	C3719765_1	62625	MH0002	GL0012597	225210935	hypothetical protein ROSEINA2194_02877	COG1266	R
48629	448	0	TCGAACAGGCGCTCTG	9.26	C3720069_1	62653	MH0002	GL0007606	153798498	hypothetical protein ACTODO_01375	COG0169	E
48736	183	1	CCTAACAATTTTTCTT	8.56	C3723159_1	62879	MH0002	GL0000892	153797747	hypothetical protein ACTODO_00606	COG0664:COG0664	T:T
48749	933	0	AAGAAAATATTTATTA	8.56	C3723523_1	62907	MH0002	GL0020338	150270932	hypothetical protein BACCAP_03864	COG1293	K
48856	470	0	ACCAATATTTGTTCCA	8.76	C3726675_1	63128	MH0002	GL0096905	167666271	hypothetical protein ANACOL_03003	COG1243:COG1243	B:K
48933	500	1	TCTAATACATTTTCTA	9.08	C3729165_1	63309	MH0002	GL0051851	169257468	hypothetical protein ANASTE_01136	COG4717	S
49054	23	0	TAGATCATACTTTCTT	11.04	C3732721_1	63563	MH0002	GL0083148	224524226	hypothetical protein CATMIT_02043	COG3464	L
49152	483	0	TAAAACAAGCGTGCTT	8.7	C3735585_1	63739	MH0002	GL0087164	212675498	hypothetical protein ANHYDRO_02069	COG0728:COG0728	R:R
49172	247	0	GCGAATATGTGTTAGT	9.5	C3736151_1	63774	MH0002	GL0039163	255268224	putative transcriptional regulator	COG2865	K
49195	709	1	TCAAACAACCGTTCCG	10.14	C3737093_1	63822	MH0002	GL0058219	227212554	conserved hypothetical protein	COG3464	L
49385	679	0	ATGAAAAGGTTTTCGT	8.99	C3741477_1	64121	MH0002	GL0091389	153797402	hypothetical protein ACTODO_00250	COG0846:COG0846	K:K
49605	662	1	ACAAATTTTTGTTCTA	9.48	C3747311_1	64472	MH0002	GL0116730	153797699	hypothetical protein ACTODO_00556	COG0136:COG0136	E:E
49728	75	1	TAGAAAAATTATTTAA	8.43	C3750835_1	64630	MH0002	GL0127586	153798701	hypothetical protein ACTODO_01584	COG0324:COG0324:COG0324	J:J:J
49751	1553	0	TGAAATATGTGTTTTA	8.39	C3751545_1	64659	MH0002	GL0011116	167667729	hypothetical protein ANACOL_01440	COG1001	F
49855	1662	0	TAAAAAATGTGTGTGT	8.57	C3754013_1	64782	MH0002	GL0110202	153798541	hypothetical protein ACTODO_01418	COG0438:COG0438	M:M
49879	323	1	AATAACAGATATTCGT	9.25	C3754817_1	64819	MH0002	GL0066647	153798756	hypothetical protein ACTODO_01641	COG0073:COG0073	R:R
50040	864	1	CAGGACAAACATTCGA	9.34	C3758405_1	64995	MH0002	GL0037000	153798493	hypothetical protein ACTODO_01370	COG0159:COG0159	E:E
50269	295	1	AAAAACATATATTCAT	9.59	C3762575_1	65171	MH0002	GL0036933	153798457	hypothetical protein ACTODO_01333	COG4974	L
50297	1216	1	TAAAATATATATTCAA	8.75	C3763221_1	65195	MH0002	GL0109768	153798871	hypothetical protein ACTODO_01761	COG1131	V
50379	1660	0	TGGAACAAGTGTTGGA	10.8	C3764701_1	65246	MH0002	GL0009124	153798864	hypothetical protein ACTODO_01752	COG1045:COG1045:COG1045:COG1045:COG1045	E:E:E:E:E
50381	1421	0	TAGAACAGAGGTATTA	9.3	C3764701_1	65246	MH0002	GL0009124	153798864	hypothetical protein ACTODO_01752	COG1045:COG1045:COG1045:COG1045:COG1045	E:E:E:E:E
50489	2221	1	AGGAACGTATGGGCGA	8.4	C3766509_1	65308	MH0002	GL0025581	153798816	hypothetical protein ACTODO_01703	COG0205:COG0205	G:G
50553	1693	0	TTGAACGAAATTTTGA	8.57	C3767529_1	65336	MH0002	GL0128119	153797334	hypothetical protein ACTODO_00181	COG1401:COG1401:COG1401:COG1401:COG1401	V:V:V:V:V
50592	4734	1	TCGAAAGTGTGAACGC	8.55	C3767837_1	65351	MH0002	GL0121841	187772758	hypothetical protein CLOSPO_02728	COG3764:COG3764	M:M
55742	310	0	CCGAAAGATTTTTCTA	11.42	scaffold11_2	24	MH0003	GL0011605	153797406	hypothetical protein ACTODO_00254	COG0388	R
55919	25	1	ATGAATATTCGTACGA	9.12	scaffold209_1	234	MH0003	GL0071694	153798725	hypothetical protein ACTODO_01608	COG0196	H
55920	2064	1	AGAAACATTCGTTCCA	10.08	scaffold209_4	237	MH0003	GL0101933	153798620	hypothetical protein ACTODO_01502	COG0308	E
55942	159	1	AAGAAAGCGTGTGTGA	8.49	scaffold240_3	267	MH0003	GL0100660	153798728	hypothetical protein ACTODO_01611	COG0532:COG0532:COG0532:COG0532:COG0532	J:J:J:J:J
55943	272	0	AAAAAAATCTTTTCGC	8.57	scaffold240_3	267	MH0003	GL0100660	153798728	hypothetical protein ACTODO_01611	COG0532:COG0532:COG0532:COG0532:COG0532	J:J:J:J:J
55977	652	1	TGGGACAAACGTTCTT	9.7	scaffold285_3	312	MH0003	GL0011119	153798492	hypothetical protein ACTODO_01369	COG0682	M
56001	1403	1	ACGAACAGTTGAACGA	11.09	scaffold300_2	339	MH0003	GL0058597	153798915	hypothetical protein ACTODO_01806	COG0460:COG0460:COG0460	E:E:E
56191	2536	1	CCGACCGCGCGTTCGA	8.41	scaffold382_4	495	MH0003	GL0002328	153798896	hypothetical protein ACTODO_01787	COG1155:COG1155:COG1155:COG1155:COG1155:COG1155:COG1155:COG1155	C:C:C:C:C:C:C:C
56306	545	1	TCGGATAAATTTTTGA	8.95	scaffold468_4	619	MH0003	GL0040829	167651943	hypothetical protein ANACAC_03402	COG0004	P
56362	100	0	AAAAACGATTATTCTT	8.66	scaffold508_6	659	MH0003	GL0037359	150272511	hypothetical protein BACCAP_02432	COG1396:COG1396	K:K
56363	274	1	CCAAATGAATGTTTTA	8.7	scaffold508_6	659	MH0003	GL0037359	150272511	hypothetical protein BACCAP_02432	COG1396:COG1396	K:K
56364	265	1	TTGAAAAGTGGTTTGA	8.96	scaffold514_1	662	MH0003	GL0118143	153798058	hypothetical protein ACTODO_00921	COG2233	F
56562	10095	1	AAGAATAAATGTTTAG	9.09	scaffold633_1	829	MH0003	GL0080412	150272164	hypothetical protein BACCAP_02765	COG1368:COG1368:COG1368:COG1368:COG1368:COG1368:COG1368:COG1368:COG1368:COG1368	M:M:M:M:M:M:M:M:M:M
56658	466	1	TCGTACAAATGATTGT	9.15	scaffold716_2	918	MH0003	GL0106378	167667277	hypothetical protein ANACOL_02028	COG1173:COG1173	E:P
56725	401	1	AAAAAAATATTTTCTT	10.64	scaffold756_1	964	MH0003	GL0105752	153798068	hypothetical protein ACTODO_00933	COG0035	F
56868	545	0	CCGAAAAAATTATCTG	8.39	scaffold866_2	1106	MH0003	GL0084760	153798875	hypothetical protein ACTODO_01765	COG1225:COG1225:COG1225:COG1225:COG1225	O:O:O:O:O
56869	607	1	TCAATCAATTTTTCGT	9.89	scaffold866_2	1106	MH0003	GL0084760	153798875	hypothetical protein ACTODO_01765	COG1225:COG1225:COG1225:COG1225:COG1225	O:O:O:O:O
56870	703	1	TCGATCATGTCTTCTT	10.02	scaffold866_2	1106	MH0003	GL0084760	153798875	hypothetical protein ACTODO_01765	COG1225:COG1225:COG1225:COG1225:COG1225	O:O:O:O:O
56966	1263	0	GCGATCATTTTTTTGT	9.02	scaffold928_2	1184	MH0003	GL0090134	153797528	hypothetical protein ACTODO_00379	COG2252:COG2252	R:R
56993	4675	1	CAGAATATATATTTTG	9.13	scaffold954_4	1212	MH0003	GL0089525	153797406	hypothetical protein ACTODO_00254	COG0171:COG0171:COG0388:COG0388	H:H:R:R
57312	575	0	TTGAAAATGATTTCGT	9.08	scaffold1177_3	1505	MH0003	GL0128417	145846722	hypothetical protein RUMTOR_02148	COG1132	V
57314	805	0	TCGTACATTCATTCTC	8.78	scaffold1177_4	1506	MH0003	GL0117954	150273975	hypothetical protein BACCAP_01015	COG0305:COG0305	L:L
57324	412	1	AAAAAAATACATTCTT	8.49	scaffold1196_1	1524	MH0003	GL0004697	153797265	hypothetical protein ACTODO_00112	COG0334:COG0334	E:E
57595	48175	1	AAGATCATACGTCCGG	8.94	scaffold1305_4	1630	MH0003	GL0142765	153798992	hypothetical protein ACTODO_01889	COG0008	J
57596	46278	0	TAAAATATTTGTTAGT	8.82	scaffold1305_4	1630	MH0003	GL0142764:GL0142763	153799131	hypothetical protein ACTODO_02029	COG0653:COG0653:COG1186:COG1186	U:U:J:J
57609	8559	1	AAGAACAACCTTTTGG	8.78	scaffold1305_5	1631	MH0003	GL0034747	153798696	hypothetical protein ACTODO_01579	COG0039:COG0039:COG0039	C:C:C
57622	14614	1	TTGAAAAAATAATCGA	9.25	scaffold1305_6	1632	MH0003	GL0087241	241871780	hypothetical protein HMPREF0877_0332	COG0333:COG0333:COG0333:COG0333:COG0333:COG0333	J:J:J:J:J:J
57762	19647	1	TAAAACCTGTGTTTTT	8.81	scaffold1385_1	1718	MH0003	GL0108704	153797418	hypothetical protein ACTODO_00266	COG2820:COG2820:COG2820	F:F:F
57904	356	0	CAGAGCATTTGTTCTG	9.98	scaffold1477_3	1834	MH0003	GL0108960	153798062	hypothetical protein ACTODO_00927	COG0008	J
57928	38575	1	TTGATAACGTGTTCTA	8.84	scaffold1491_3	1849	MH0003	GL0044870	153799278	hypothetical protein ACTODO_02177	COG2323:COG2323:COG2323	S:S:S
57959	5685	0	TTAAACGAATGTTCAT	8.71	scaffold1491_5	1851	MH0003	GL0107918:GL0107917:GL0107916:GL0107914:GL0107919:GL0107920	153799136	hypothetical protein ACTODO_02034	COG0572:COG0572:COG0572:COG0572:COG1363:COG1363:COG1363:COG1363:COG0073:COG0073:COG0073:COG0073:COG0773:COG0773:COG0773:COG0773:COG0642:COG0642:COG0642:COG0642:COG0745:COG0745:COG0745:COG0745:COG0745:COG0745:COG0745:COG0745	F:F:F:F:G:G:G:G:R:R:R:R:M:M:M:M:T:T:T:T:K:K:K:K:T:T:T:T
57978	53261	0	TAGATAACATGTTTTG	9.26	scaffold1491_5	1851	MH0003	GL0107958:GL0107957:GL0107956:GL0107963:GL0107962:GL0107961:GL0107960:GL0107959:GL0107964:GL0107965	150273497	hypothetical protein BACCAP_01391	COG0550:COG0550:COG0550:COG0550:COG0550:COG0550:COG0550:COG0551:COG0551:COG0551:COG0551:COG0551:COG0551:COG0551:COG4974:COG4974:COG4974:COG4974:COG4974:COG4974:COG4974:COG2017:COG2017:COG2017:COG2017:COG2017:COG2017:COG2017:COG4698:COG4698:COG4698:COG4698:COG4698:COG4698:COG4698:COG4479:COG4479:COG4479:COG4479:COG4479:COG4479:COG4479:COG1161:COG1161:COG1161:COG1161:COG1161:COG1161:COG1161:COG0164…	L:L:L:L:L:L:L:L:L:L:L:L:L:L:L:L:L:L:L:L:L:G:G:G:G:G:G:G:S:S:S:S:S:S:S:S:S:S:S:S:S:S:R:R:R:R:R:R:R:L:L:L:L:L:L:L:L:L:L:L:L:L:L:U:U:U:U:U:U:U:E:E:E:E:E:E:E:S:S:S:S:S:S:S
58015	2265	1	GAGAAAAATTCTTCGA	10.49	scaffold1497_6	1863	MH0003	GL0149394	153798666	hypothetical protein ACTODO_01549	COG0564:COG0564:COG0564:COG0564:COG0564:COG0564:COG0564:COG0564	J:J:J:J:J:J:J:J
58073	19890	0	ACGAACAGCCTTTTGA	10.12	scaffold1544_1	1903	MH0003	GL0009490	241870432	D-alanyl-D-alanine dipeptidase	COG2173:COG2173:COG2173:COG2173:COG2173:COG2173	M:M:M:M:M:M
58102	47198	1	CCGAAATTGTTTTCGA	10.93	scaffold1544_3	1905	MH0003	GL0145210	153797534	hypothetical protein ACTODO_00385	COG1070:COG1070:COG1070:COG1070	G:G:G:G
58103	47486	1	TGGAATACTTGATCGG	9.25	scaffold1544_3	1905	MH0003	GL0145210	153797534	hypothetical protein ACTODO_00385	COG1070:COG1070:COG1070:COG1070	G:G:G:G
58107	52971	0	TCGAACATAGATATGA	10.68	scaffold1544_3	1905	MH0003	GL0145214	346330716	hypothetical protein ANHS_484	COG0675:COG0675	L:L
58178	606	0	AAAAACAATGGATCGA	8.41	scaffold1604_1	1964	MH0003	GL0055677	158447580	hypothetical protein PEPMIC_00428	COG4932	M
58262	690	1	TCGAATTGTTTTTCGC	8.96	scaffold1658_1	2036	MH0003	GL0114979	153798723	hypothetical protein ACTODO_01606	COG1185	J
58292	4050	1	TGAAGCATATGTTCTA	8.57	scaffold1691_1	2077	MH0003	GL0019125:GL0019124	116105937:153798158	CBS domain containing protein:hypothetical protein ACTODO_01025	COG0517:COG0517:COG0517:COG0517:COG0517:COG0574:COG0574:COG0574:COG0574:COG0574:COG0574:COG0574	R:R:R:R:R:G:G:G:G:G:G:G
58507	2236	1	ACAAAAAATAGTTTGA	9.04	scaffold1836_2	2260	MH0003	GL0072388	167654937	hypothetical protein ANACAC_00317	COG1792	M
58509	2091	0	TCGAACAGAATTACTT	8.87	scaffold1840_2	2267	MH0003	GL0075708	167668082	hypothetical protein ANACOL_01055	COG4666:COG4666:COG4666	R:R:R
58678	2286	1	CCGAAAAAGCGGTCGT	8.9	scaffold1938_1	2401	MH0003	GL0125419	225158430	hypothetical protein BIFPSEUDO_02553	COG2211:COG2211:COG2211	G:G:G
58710	1627	0	AAGAACGGACGTTTCC	8.99	scaffold1954_1	2417	MH0003	GL0057134	153798605	hypothetical protein ACTODO_01487	COG0060	J
58722	241	1	TAGAAGGGATTTTTGA	8.62	scaffold1959_5	2427	MH0003	GL0148756	153797641	hypothetical protein ACTODO_00494	COG0225:COG0229	O:O
58845	755	0	TCGAAGGTACTTTCTT	9.99	scaffold2037_1	2525	MH0003	GL0132952	167651536	hypothetical protein ANACAC_03688	COG0356:COG0356	C:C
58878	594	1	TCGAGTACACGTTCGA	10.59	scaffold2070_1	2563	MH0003	GL0127492	153798415	hypothetical protein ACTODO_01290	COG0458:COG0458:COG0458:COG0458	E:E:F:F
59245	1249	1	AAGGACATTGGTTTGA	9.43	scaffold2284_2	2861	MH0003	GL0014962:GL0014963	153798939	hypothetical protein ACTODO_01830	COG1132:COG1132:COG1132:COG1132	V:V:V:V
59265	99	0	TAAAACAAATGAGCGC	8.78	scaffold2296_5	2874	MH0003	GL0112209	169259030	hypothetical protein ANASTE_00711	COG1783	R
59378	282	0	TAGCACAAATGTGCAA	9.28	scaffold2354_2	2939	MH0003	GL0014369	150274616	hypothetical protein BACCAP_00345	COG0498	E
59473	36	1	TAGAATTCACGTTTGC	8.49	scaffold2437_1	3034	MH0003	GL0028921	153797892	hypothetical protein ACTODO_00754	COG0492	O
59474	669	0	GAGAAAATGAGTTTTA	8.69	scaffold2437_3	3035	MH0003	GL0035246	150271465	hypothetical protein BACCAP_03524	COG1481	S
59479	309	0	TCAATCAGGTGTTCTT	9.54	scaffold2437_10	3039	MH0003	GL0127426	153797580	hypothetical protein ACTODO_00432	COG3442	R
59621	24	0	AAGAAAAAAGTTTCCA	9	scaffold2519_3	3178	MH0003	GL0138558	224955609	hypothetical protein EUBHAL_01401	COG1846	K
59639	2877	1	ACAAAACTATGTTCTC	9.79	scaffold2535_1	3200	MH0003	GL0078096	255264975	fic family protein	COG3177:COG3177:COG3177:COG3177:COG3177	S:S:S:S:S
59640	3072	1	ACAAAAAGATGTACTT	8.42	scaffold2535_1	3200	MH0003	GL0078096	255264975	fic family protein	COG3177:COG3177:COG3177:COG3177:COG3177	S:S:S:S:S
59641	3155	1	AAAAATAAAGGTTCTA	9.07	scaffold2535_1	3200	MH0003	GL0078096	255264975	fic family protein	COG3177:COG3177:COG3177:COG3177:COG3177	S:S:S:S:S
59642	2960	0	TCAAAAATCTGTTTCG	8.51	scaffold2535_1	3200	MH0003	GL0078096	255264975	fic family protein	COG3177:COG3177:COG3177:COG3177:COG3177	S:S:S:S:S
59725	1510	1	CCGAACATTATTTCTA	12.98	scaffold2616_10	3300	MH0003	GL0119755:GL0119754	153798144:150273859	hypothetical protein ACTODO_01011:hypothetical protein BACCAP_01194	COG0104:COG1281	F:O
59784	342	0	CTGAAAAAAAGTTCTC	8.46	scaffold2634_3	3334	MH0003	GL0141660	150272322	hypothetical protein BACCAP_02573	COG0745:COG0745	K:T
59950	2081	0	CAGAAAAAACGTCCTT	8.6	scaffold2746_7	3491	MH0003	GL0107491	167653887	hypothetical protein ANACAC_01639	COG4870:COG4870:COG4870	O:O:O
60016	677	1	AAGAACAGATTTACCT	8.66	scaffold2796_3	3552	MH0003	GL0114253	153798467	hypothetical protein ACTODO_01343	COG0391	S
60030	725	0	TAGAAGATTTTTGCGC	8.7	scaffold2813_4	3576	MH0003	GL0121902	167666766	hypothetical protein ANACOL_02450	COG4286:COG4286	S:S
60102	2471	1	TCGAATATGTGGACGA	9.85	scaffold2861_2	3637	MH0003	GL0042504	153798778	hypothetical protein ACTODO_01665	COG0242:COG0242:COG0242:COG0242:COG0242:COG0242	J:J:J:J:J:J
60165	3854	1	CCGAGCATGTTTTCGC	8.81	scaffold2882_5	3682	MH0003	GL0043508	153798486	hypothetical protein ACTODO_01362	COG0258:COG0258:COG0258:COG0258:COG0258:COG0258:COG0258:COG0258:COG0258:COG0258:COG0258:COG0258:COG0258:COG0258:COG0749:COG0749:COG0749:COG0749:COG0749:COG0749:COG0749:COG0749:COG0749:COG0749:COG0749:COG0749:COG0749:COG0749	L:L:L:L:L:L:L:L:L:L:L:L:L:L:L:L:L:L:L:L:L:L:L:L:L:L:L:L
60170	14174	1	ACGAATAATGGTGCTA	8.69	scaffold2882_5	3682	MH0003	GL0043516	153799018	hypothetical protein ACTODO_01915	COG0115:COG0115:COG0115:COG0115:COG0115:COG0115:COG0115:COG0115:COG0115:COG0115:COG0115:COG0115:COG0115:COG0115:COG0115:COG0115:COG0115:COG0115	E:E:E:E:E:E:E:E:E:H:H:H:H:H:H:H:H:H
60227	3823	0	AAAAAAAGATATTCGG	9.04	scaffold2932_2	3744	MH0003	GL0082851:GL0082853:GL0082852:GL0082854	150271516	hypothetical protein BACCAP_03575	COG1737:COG1737:COG1737:COG1737:COG2893:COG2893:COG2893:COG2893:COG0366:COG0366:COG0366:COG0366:COG3716:COG3716:COG3716:COG3716	K:K:K:K:G:G:G:G:G:G:G:G:G:G:G:G
60236	6745	1	TATAACACATTTTTGT	9.32	scaffold2937_4	3749	MH0003	GL0106926	153797701	hypothetical protein ACTODO_00558	COG0527:COG0527	E:E
60722	31	1	TAAAAAGTATGTTATA	8.38	scaffold3199_6	4150	MH0003	GL0148329	227088823	Crp family transcriptional regulator	COG0664	T
60999	543	0	TAGAAGATATGTATGA	11.46	scaffold3377_2	4382	MH0003	GL0098161	299815851	conserved hypothetical protein	COG3575	S
61052	555	1	TGGCAAAAATGATCGA	8.52	scaffold3429_1	4441	MH0003	GL0072352	153797554	hypothetical protein ACTODO_00405	COG0459	O
61157	1517	1	ACAAACAATCGATCGA	10.95	scaffold3507_2	4550	MH0003	GL0064271	153797357	hypothetical protein ACTODO_00205	COG1197:COG1197:COG1197:COG1197:COG1197:COG1197	K:K:K:L:L:L
61187	2303	1	TGGAACCTGCTTTCGG	8.4	scaffold3517_5	4564	MH0003	GL0111841	150272949	hypothetical protein BACCAP_01939	COG2081:COG2081	R:R
61196	5674	1	TCTAACATTTGTACCC	8.63	scaffold3519_1	4575	MH0003	GL0036626:GL0036625	153797784	hypothetical protein ACTODO_00644	COG0172:COG0172:COG0172:COG0791:COG0791:COG0791	J:J:J:M:M:M
61212	6919	0	CAGAACACTTTTTATA	8.38	scaffold3528_1	4591	MH0003	GL0014430	167667447	hypothetical protein ANACOL_01468	NOG10991	S
61224	2657	1	CCAAACTTTTTTTCGA	10.45	scaffold3537_1	4600	MH0003	GL0147751	153798092	hypothetical protein ACTODO_00957	COG1924:COG1924:COG1924	I:I:I
61634	143	1	TTAAAAACGTGTTTGA	9.17	scaffold3841_1	4991	MH0003	GL0059562	153799136	hypothetical protein ACTODO_02034	COG0745:COG0745	K:T
61661	2109	0	TATAACAAATATTCTT	10.07	scaffold3874_3	5031	MH0003	GL0000921	169259063	hypothetical protein ANASTE_00744	COG0431	R
61662	5726	1	AGGAAATAACGTTCGG	8.39	scaffold3878_1	5033	MH0003	GL0001482	153797431	hypothetical protein ACTODO_00279	COG0516	F
61817	2144	0	GAGAAAAAATGGTTGA	8.84	scaffold4019_8	5189	MH0003	GL0038486	153798989	hypothetical protein ACTODO_01883	COG1048	C
61887	674	0	TAGAATAAGTGTTGTA	8.71	scaffold4078_6	5251	MH0003	GL0138875	153797873	hypothetical protein ACTODO_00733	COG0593	L
61926	3325	0	TGGAACGTATGTATTT	9.89	scaffold4096_2	5285	MH0003	GL0064401	153798938	hypothetical protein ACTODO_01829	COG2274:COG2274	V:V
61952	369	0	TAGAAAAGCTGTTTGC	11.43	scaffold4129_1	5320	MH0003	GL0097719	167652256	hypothetical protein ANACAC_03008	COG1523	G
61962	5914	0	GCGATCAATTGTTTTG	8.74	scaffold4146_3	5335	MH0003	GL0021568	153798465	hypothetical protein ACTODO_01341	COG0057:COG0057	G:G
62206	2626	0	TGGAACGGACGTTTGC	10.7	scaffold4330_2	5524	MH0003	GL0047745	153798308	hypothetical protein ACTODO_01178	COG0436:COG0436:COG0436:COG0436	E:E:E:E
62337	750	1	TACAACACTTCTTCGA	8.54	scaffold4434_6	5685	MH0003	GL0107201	153798998	hypothetical protein ACTODO_01895	COG1115	E
62487	723	1	AGGAATGAATGTACGA	9.29	scaffold4552_2	5819	MH0003	GL0035375	153797242	hypothetical protein ACTODO_00088	COG1609	K
62773	755	1	GCGAACAGATGTGCTA	13.31	scaffold4757_2	6067	MH0003	GL0065824	150273232	hypothetical protein BACCAP_01710	COG0389	L
63061	4496	0	TAGAAAAATCGATTGA	10.01	scaffold5061_3	6378	MH0003	GL0122528	150274640	hypothetical protein BACCAP_00369	COG1309:COG1309:COG1309:COG1309:COG1309	K:K:K:K:K
63074	705	1	GCAAACATTTGTTCGA	16.42	scaffold5073_3	6391	MH0003	GL0003346	150272503	hypothetical protein BACCAP_02424	COG3872	R
63280	856	1	TAGAACAAAAGTACAA	9.94	scaffold5241_2	6601	MH0003	GL0095222	153798968	hypothetical protein ACTODO_01859	COG0740:COG0740	O:U
63404	978	0	ACGAAAAAACTTTCGT	13.49	scaffold5359_2	6725	MH0003	GL0001017	153798811	hypothetical protein ACTODO_01698	COG0568:COG0568	K:K
63406	349	1	TGGAAAAATTTTTTTA	9.21	scaffold5366_2	6728	MH0003	GL0065913	150274367	hypothetical protein BACCAP_00571	COG0301	H
63568	1172	1	TTAAACATAAGTTTTT	8.54	scaffold5470_1	6866	MH0003	GL0142603	153797400	hypothetical protein ACTODO_00248	COG0280:COG0280:COG0280:COG0280	C:C:C:C
63602	899	1	TGGAACGCATGTCTGT	9.22	scaffold5485_1	6890	MH0003	GL0028270	153797500	hypothetical protein ACTODO_00348	COG0050	J
63898	4641	1	AAGAAAATTTGTACAA	10.08	scaffold5733_1	7206	MH0003	GL0020909	153798100	hypothetical protein ACTODO_00966	COG2855:COG2855:COG2855:COG2855:COG2855	S:S:S:S:S
63918	5065	1	ACGGACATATCTTTGA	9.71	scaffold5752_2	7227	MH0003	GL0104758	153798831	hypothetical protein ACTODO_01718	COG0733:COG0733:COG0733	R:R:R
64060	2339	0	TTGAACAAATGATTCA	9.41	scaffold5814_6	7311	MH0003	GL0045249:GL0045250	153798333	hypothetical protein ACTODO_01205	COG0022:COG0022:COG0022:COG0022:COG1071:COG1071:COG1071:COG1071	C:C:C:C:C:C:C:C
64061	2239	0	TAGAAAAAGTTTGTGA	8.75	scaffold5814_6	7311	MH0003	GL0045249:GL0045250	153798333	hypothetical protein ACTODO_01205	COG0022:COG0022:COG0022:COG0022:COG1071:COG1071:COG1071:COG1071	C:C:C:C:C:C:C:C
64268	3692	0	ACGAACATGTGTTCAA	16.38	scaffold6012_1	7539	MH0003	GL0149162	153799208	hypothetical protein ACTODO_02106	COG2239:COG2239:COG2239	P:P:P
64415	103	1	TCAAATAATTTTTTTA	8.42	scaffold6109_3	7641	MH0003	GL0031958	153798666	hypothetical protein ACTODO_01549	COG0564:COG0564:COG0564:COG0564	J:J:J:J
64557	1638	1	CCAAACACCTTTTCGA	11.18	scaffold6325_2	7833	MH0003	GL0064805	153797261	hypothetical protein ACTODO_00108	COG0739:COG0739:COG0739:COG4219:COG4219:COG4219:COG4219:COG4219:COG4219	M:M:M:K:K:K:T:T:T
64657	577	0	TTGAAAAGATGATCTC	8.45	scaffold6447_4	7997	MH0003	GL0045894	153797422	hypothetical protein ACTODO_00270	COG1079	R
64740	1679	0	TCGAATATTTTTATGA	10.46	scaffold6511_1	8062	MH0003	GL0040186	150274992	hypothetical protein BACCAP_00073	COG1263:COG1263:COG1263	G:G:G
64851	88	1	TCTAAAATGTGTTTCA	8.81	scaffold6594_4	8165	MH0003	GL0067683	227351892	4-oxalocrotonate tautomerase	COG1942	R
65273	3272	1	CGGAACGGATTTTCTG	8.66	scaffold6897_4	8538	MH0003	GL0125641	257202856	metallo-beta-lactamase family protein	COG2015:COG2015:COG2015:COG2015:COG2015:COG2015:COG2015:COG2015	Q:Q:Q:Q:Q:Q:Q:Q
65406	1149	0	GAGAAAGGTTTTTCTA	8.4	scaffold6968_1	8625	MH0003	GL0066413	153798719	hypothetical protein ACTODO_01602	COG0329:COG0329:COG0329:COG0329	E:E:M:M
65444	301	1	TTGAAAATCTTTTCTT	9.62	scaffold7001_1	8659	MH0003	GL0071453	169259531	hypothetical protein ANASTE_00352	COG1970:COG1970	M:M
65539	2380	1	TCGAAAAGATGATTTG	9.72	scaffold7063_1	8744	MH0003	GL0020942	153794239	hypothetical protein RUMGNA_03120	COG4886:COG4886:COG4886:COG4886:COG4886:COG4886:COG4886:COG4886:COG4886:COG4886:COG4886:COG4886	S:S:S:S:S:S:S:S:S:S:S:S
65540	2438	0	GAGAACATATTTTTTA	12.94	scaffold7063_1	8744	MH0003	GL0020942	153794239	hypothetical protein RUMGNA_03120	COG4886:COG4886:COG4886:COG4886:COG4886:COG4886:COG4886:COG4886:COG4886:COG4886:COG4886:COG4886	S:S:S:S:S:S:S:S:S:S:S:S
65549	2579	0	TCAAAAATACGTGTGC	8.78	scaffold7063_1	8744	MH0003	GL0020942	153794239	hypothetical protein RUMGNA_03120	COG4886:COG4886:COG4886:COG4886:COG4886:COG4886:COG4886:COG4886:COG4886:COG4886:COG4886:COG4886	S:S:S:S:S:S:S:S:S:S:S:S
65672	573	1	GAAAACGTTTGTGCGA	10.12	scaffold7235_4	8908	MH0003	GL0136369	288862773	ABC transporter_ permease protein	COG1178:COG1178	P:P
65673	739	0	TCGCAAACGTTTTCGT	10.45	scaffold7235_4	8908	MH0003	GL0136369	288862773	ABC transporter_ permease protein	COG1178:COG1178	P:P
65706	67	1	TCAAACCTTTTTTCTA	10.85	scaffold7291_1	8955	MH0003	GL0101935	167651671	hypothetical protein ANACAC_03830	COG1011:COG1011	R:R
65729	1133	0	TCAAACATATCTTTTG	9.95	scaffold7302_1	8967	MH0003	GL0055365	153798456	hypothetical protein ACTODO_01332	COG1192:COG1192:COG1192:COG1192:COG1192	D:D:D:D:D
65900	37395	1	CAGAACAAAAGTTTCC	9.48	scaffold7475_2	9186	MH0003	GL0008188	150271669	hypothetical protein BACCAP_03247	COG3619:COG3619:COG3619:COG3619:COG3619:COG3619	S:S:S:S:S:S
65901	38477	0	TCAATAATGTGTTTGT	8.69	scaffold7475_2	9186	MH0003	GL0008189	153798066	hypothetical protein ACTODO_00931	COG1464	P
65905	2840	0	TCGAACGGCTATTTTT	8.73	scaffold7475_2	9186	MH0003	GL0008151:GL0008152	150270034	hypothetical protein BACCAP_04697	COG0028:COG0028:COG0028:COG0028:COG0028:COG0028:COG4886:COG4886:COG4886	E:E:E:H:H:H:S:S:S
66162	575	0	TCGAAAATACATGTGC	8.81	scaffold7770_5	9461	MH0003	GL0065131	225037975	hypothetical protein RUMHYD_02852	COG2868:COG2868	J:J
66202	1337	1	TCGAACAGCTCTTCAA	9.13	scaffold7835_2	9516	MH0003	GL0022061	153797507	hypothetical protein ACTODO_00355	COG0086	K
66319	17	1	TGGAAAAAATGGTTGT	8.44	scaffold7919_2	9628	MH0003	GL0102673	153797784	hypothetical protein ACTODO_00644	COG0172:COG0172:COG0172	J:J:J
66320	1476	1	TAGAATAATTTTTCTT	12.25	scaffold7919_2	9628	MH0003	GL0102674	150270573	hypothetical protein BACCAP_04357	COG0825:COG0825:COG0825	I:I:I
66321	1303	0	AAGAACATGGATTTGT	9.81	scaffold7919_2	9628	MH0003	GL0102674	150270573	hypothetical protein BACCAP_04357	COG0825:COG0825:COG0825	I:I:I
66345	730	0	TCGAAAAATAATTTTA	8.84	scaffold7967_1	9660	MH0003	GL0135836	153798952	hypothetical protein ACTODO_01843	COG0525	J
66370	1197	0	AAGATAATAAGTTCTT	8.94	scaffold8001_3	9688	MH0003	GL0133763	153798137	hypothetical protein ACTODO_01004	COG0215:COG0215	J:J
66407	1992	0	TCAAATATATTCTCGA	8.6	scaffold8009_1	9697	MH0003	GL0130129	153799304	hypothetical protein ACTODO_02203	COG1621	G
66432	1349	1	ACAGAAAAATGTTCGA	10.54	scaffold8042_4	9729	MH0003	GL0007688	167665078	hypothetical protein ANACOL_03979	COG3653	Q
66552	756	0	TAGAAAACGCTTTCAA	8.52	scaffold8180_2	9848	MH0003	GL0000968	153798884	hypothetical protein ACTODO_01775	COG0296:COG0296:COG0296	G:G:G
66553	998	0	AGGAATGTTTGTTTTT	8.55	scaffold8180_2	9848	MH0003	GL0000968	153798884	hypothetical protein ACTODO_01775	COG0296:COG0296:COG0296	G:G:G
66623	618	1	TAGAACAAGTGTTCTA	18.35	scaffold8251_3	9925	MH0003	GL0064891	153798189	hypothetical protein ACTODO_01056	COG0294	H
66626	2995	1	TTGCACATGTTTTCTA	9.76	scaffold8251_7	9928	MH0003	GL0133625	241871044	ComG operon protein 1	COG1459:COG1459	N:U
66665	1802	1	TCCATAATATGTTCTA	8.66	scaffold8293_1	9968	MH0003	GL0149207	153797898	hypothetical protein ACTODO_00760	COG0744:COG0744	M:M
66666	1874	0	GAGAACTTTTTTTCGG	10.35	scaffold8293_1	9968	MH0003	GL0149207	153797898	hypothetical protein ACTODO_00760	COG0744:COG0744	M:M
66763	970	0	CAGAACATATGTTCTT	18.32	scaffold8435_1	10094	MH0003	GL0055184	153798158	hypothetical protein ACTODO_01025	COG0574:COG0574:COG0574	G:G:G
66942	6319	0	TCAAATATATGATCTG	10.14	scaffold8646_1	10274	MH0003	GL0095383	153797284	hypothetical protein ACTODO_00131	COG0860:COG0860:COG0860:COG0860:COG0860:COG0860:COG0860	M:M:M:M:M:M:M
66943	6525	1	AAGAATAGTTGTACTG	8.41	scaffold8646_1	10274	MH0003	GL0095383	153797284	hypothetical protein ACTODO_00131	COG0860:COG0860:COG0860:COG0860:COG0860:COG0860:COG0860	M:M:M:M:M:M:M
66976	14799	1	CGGAACAATGATTCGA	9.61	scaffold8686_1	10310	MH0003	GL0071180:GL0071181:GL0071182:GL0071183	153798698	hypothetical protein ACTODO_01581	COG2262:COG2262:COG1434:COG1434:COG1132:COG1132:COG1132:COG1132	R:R:S:S:V:V:V:V
66979	33273	1	CCGCACACTTGTACGG	9.84	scaffold8686_1	10310	MH0003	GL0071191	153797580	hypothetical protein ACTODO_00432	COG3442:COG3442	R:R
66989	54769	1	ACGACCACATTTTCTT	8.83	scaffold8686_1	10310	MH0003	GL0071213	150271211	hypothetical protein BACCAP_03781	COG1686	M
67090	31327	0	AAAAAAATTTTTTCTA	10.58	scaffold8774_1	10411	MH0003	GL0017009	167668344	hypothetical protein ANACOL_00702	COG0726:COG0726:COG0726:COG0726:COG0726:COG0726:COG0726:COG0726:COG0726:COG0726	G:G:G:G:G:G:G:G:G:G
67100	57319	0	TGGGTCATATGTTCTA	8.98	scaffold8774_1	10411	MH0003	GL0017036	153797909	hypothetical protein ACTODO_00771	COG0181:COG0181:COG0181:COG0181:COG0181:COG0181:COG0181	H:H:H:H:H:H:H
67101	57408	1	TAGAAACATTGTTCAG	8.57	scaffold8774_1	10411	MH0003	GL0017036	153797909	hypothetical protein ACTODO_00771	COG0181:COG0181:COG0181:COG0181:COG0181:COG0181:COG0181	H:H:H:H:H:H:H
67103	31409	0	AAGAATATATGTCCCG	9.39	scaffold8774_1	10411	MH0003	GL0017009	167668344	hypothetical protein ANACOL_00702	COG0726:COG0726:COG0726:COG0726:COG0726:COG0726:COG0726:COG0726:COG0726:COG0726	G:G:G:G:G:G:G:G:G:G
67307	1795	1	TAGAATGTGTTTTTTT	8.65	scaffold8975_2	10582	MH0003	GL0113279	171277904	hypothetical protein BIFDEN_01396	COG2807:COG2807	P:P
67352	1106	0	TCGCACGCATGCTCGG	9.12	scaffold9024_2	10632	MH0003	GL0155874	212677035	hypothetical protein ANHYDRO_00445	COG1668:COG1668	C:P
67353	541	1	ACAAACATCTGTTTCA	10.82	scaffold9024_3	10633	MH0003	GL0027804	212677035	hypothetical protein ANHYDRO_00445	COG1668:COG1668	C:P
67407	22115	1	TAGAACAAGTGTTCTA	18.35	scaffold9079_1	10683	MH0003	GL0066903	167653887	hypothetical protein ANACAC_01639	COG4870:COG4870:COG4870:COG4870:COG4870:COG4870:COG4870:COG4870:COG4870:COG4870:COG4870:COG4870:COG4870:COG4870:COG4870:COG4870:COG4870:COG4870:COG4870:COG4870:COG4870:COG4870:COG4870:COG4870:COG4870:COG4870:COG4870	O:O:O:O:O:O:O:O:O:O:O:O:O:O:O:O:O:O:O:O:O:O:O:O:O:O:O
67408	22140	1	AAAAACAAATGTTCGA	16.93	scaffold9079_1	10683	MH0003	GL0066903	167653887	hypothetical protein ANACAC_01639	COG4870:COG4870:COG4870:COG4870:COG4870:COG4870:COG4870:COG4870:COG4870:COG4870:COG4870:COG4870:COG4870:COG4870:COG4870:COG4870:COG4870:COG4870:COG4870:COG4870:COG4870:COG4870:COG4870:COG4870:COG4870:COG4870:COG4870	O:O:O:O:O:O:O:O:O:O:O:O:O:O:O:O:O:O:O:O:O:O:O:O:O:O:O
67468	13088	0	TCAAATAAATATTCTT	10.49	scaffold9153_1	10746	MH0003	GL0053365	257202534	putative DNA helicase	COG1112:COG1112:COG1112:COG1112:COG1112:COG1112:COG1112:COG1112:COG1112:COG1112:COG1112:COG1112:COG1112:COG1112	L:L:L:L:L:L:L:L:L:L:L:L:L:L
67564	1601	1	TGAAAGATCTGTTCGA	9.08	scaffold9254_9	10833	MH0003	GL0037956	153799257	hypothetical protein ACTODO_02156	COG2008:COG2008:COG2008	E:E:E
67649	913	0	TCGGACAACTTTTTGA	9	scaffold9320_3	10913	MH0003	GL0055489	153798330	hypothetical protein ACTODO_01202	COG1349:COG1349	G:K
67692	392	1	TCGATTCTGTGTTCGT	9.43	scaffold9367_4	10951	MH0003	GL0011419	153799180	hypothetical protein ACTODO_02078	COG1082	G
67695	1879	1	AAGAACTTTCATTCGA	11.27	scaffold9380_1	10963	MH0003	GL0054720	153797297	hypothetical protein ACTODO_00144	COG1087:COG1087:COG1087	M:M:M
67814	4160	1	TAAAAAATTTGTATGT	9.05	scaffold9499_2	11099	MH0003	GL0023017:GL0023018	153797365	hypothetical protein ACTODO_00213	COG2120:COG2120:COG2120:COG2148:COG2148:COG2148	S:S:S:M:M:M
68188	635	1	ACGAAAAAGCATTCTT	9.99	scaffold9885_2	11456	MH0003	GL0024889	167668661	hypothetical protein ANACOL_00342	COG1879:COG1879	G:G
68361	613	1	CGAAAAAAATGTTTGA	9.36	scaffold10101_1	11668	MH0003	GL0153173	150274613	hypothetical protein BACCAP_00342	COG2964	S
68373	3292	0	TAAAATATATGTTTCG	9.64	scaffold10130_1	11688	MH0003	GL0028698	224524878	hypothetical protein CATMIT_01362	COG0583:COG0583	K:K
68483	541	0	CCGAAGATCTTTTCGC	9.45	scaffold10305_2	11818	MH0003	GL0077364	153797507	hypothetical protein ACTODO_00355	COG0086	K
68893	1327	1	GCGATCATTTGTGCGG	10.08	scaffold10704_1	12181	MH0003	GL0071039	153798456	hypothetical protein ACTODO_01332	COG1192	D
68982	160	1	TCGAACATTTTTTAAA	9.78	scaffold10783_1	12263	MH0003	GL0060787	153797450	hypothetical protein ACTODO_00298	COG0802	R
69004	4865	1	TGGCATATATGTTTTA	9.11	scaffold10820_1	12298	MH0003	GL0093664	150273910	hypothetical protein BACCAP_00950	COG0582:COG0582	L:L
69006	6456	0	TAAAACATTTTTCCGT	9.89	scaffold10820_1	12298	MH0003	GL0093665	145846297	hypothetical protein RUMTOR_02588	COG1396:COG1396:COG1396	K:K:K
69008	374	0	ACGAAGGTGCGTTTGC	8.48	scaffold10823_1	12301	MH0003	GL0008931	150273223	hypothetical protein BACCAP_01701	COG1131	V
69028	5626	0	ACGATCAGACGTTCAA	9.53	scaffold10825_1	12319	MH0003	GL0103811	153798609	hypothetical protein ACTODO_01491	COG3119:COG3119:COG3119	P:P:P
69030	981	0	AAGAACTTGTTTTTGA	10.35	scaffold10831_2	12325	MH0003	GL0076394	153799320	hypothetical protein ACTODO_00010	COG0272:COG0272	L:L
69127	1152	1	TAGAACCTACCTTCTT	9.36	scaffold10902_4	12407	MH0003	GL0059479	150270713	hypothetical protein BACCAP_04154	COG1876	M
69276	4614	1	TAGAACGATTGAATGA	8.39	scaffold11061_2	12559	MH0003	GL0141013	153799294	hypothetical protein ACTODO_02193	COG0210:COG0210	L:L
69277	4532	0	AAGAAAACAGGTTCAT	9.3	scaffold11061_2	12559	MH0003	GL0141013	153799294	hypothetical protein ACTODO_02193	COG0210:COG0210	L:L
69396	47	0	CCGAAAGCAGGTTTGC	9.26	scaffold11179_2	12663	MH0003	GL0048540	153797397	hypothetical protein ACTODO_00245	COG0205	G
69404	7646	0	CAGAAAATTTCTTTGG	8.79	scaffold11199_1	12675	MH0003	GL0020546	153798150	hypothetical protein ACTODO_01017	COG0542:COG0542:COG0542:COG0542	O:O:O:O
69480	974	1	TAGAACGATCATTTTC	8.44	scaffold11312_2	12766	MH0003	GL0057028	167667856	hypothetical protein ANACOL_01364	COG2348	V
69803	236	1	GAAAAAATATGTTCAG	8.54	scaffold11732_1	13131	MH0003	GL0105211	153798513	hypothetical protein ACTODO_01390	COG0173	J
69896	1606	0	TAGGACATTCGATCGG	9.03	scaffold11833_1	13211	MH0003	GL0059210	153798728	hypothetical protein ACTODO_01611	COG0532	J
70032	1618	1	TTGAAAAAATTTTTTC	8.44	scaffold11948_2	13366	MH0003	GL0005379	227351294	conserved hypothetical protein	COG0542:COG0542	O:O
70294	7085	1	TCGCACAAATGTTGTT	9.2	scaffold12305_2	13693	MH0003	GL0005923	150275004	hypothetical protein BACCAP_00085	COG4869:COG4869:COG4869:COG4869:COG4869:COG4869:COG4869:COG4869:COG4869:COG4869:COG4869:COG4869	Q:Q:Q:Q:Q:Q:Q:Q:Q:Q:Q:Q
70389	1163	0	TAGAAAAATAGTTTTT	10.24	scaffold12386_2	13765	MH0003	GL0005390	169258886	hypothetical protein ANASTE_00564	COG1309	K
70420	6377	1	GGGAACAAACGTTCTG	11.48	scaffold12432_4	13788	MH0003	GL0046372	153798180	hypothetical protein ACTODO_01047	COG0791:COG0791	M:M
70429	12911	0	TAGCAAAGATGGTCGA	8.87	scaffold12432_4	13788	MH0003	GL0046377:GL0046378:GL0046379	150273099	hypothetical protein BACCAP_02090	COG0335:COG0335:COG0335:COG0335:COG0335:COG0336:COG0336:COG0336:COG0336:COG0336:COG0806:COG0806:COG0806:COG0806:COG0806	J:J:J:J:J:J:J:J:J:J:J:J:J:J:J
70438	1044	1	TTAAAAAAGCGTTCTA	8.52	scaffold12432_6	13790	MH0003	GL0059516	153797528	hypothetical protein ACTODO_00379	COG2252	R
70539	881	0	GCGAACAAAAAATCGA	8.72	scaffold12548_3	13880	MH0003	GL0102537	153798686	hypothetical protein ACTODO_01569	COG0389	L
70883	6113	1	ATGAAAATATCTTTGA	9.19	scaffold12982_3	14256	MH0003	GL0069460	153797881	hypothetical protein ACTODO_00741	COG0188:COG0188:COG0188:COG0188:COG0188	L:L:L:L:L
70906	650	1	TGAAACACTTGTTTTG	9.27	scaffold13002_1	14283	MH0003	GL0115639	153798723	hypothetical protein ACTODO_01606	COG1185:COG1185	J:J
71168	2570	1	TAAAAAATATATTCAA	9.61	scaffold13243_3	14511	MH0003	GL0078791	217991238	hypothetical protein BACPEC_01752	COG0610:COG0610:COG0610:COG0610	V:V:V:V
71283	8793	0	CAAAATATACGTTCTT	10.25	scaffold13349_1	14612	MH0003	GL0065734	150273173	hypothetical protein BACCAP_01651	COG1305:COG1305:COG1305:COG1305:COG1305:COG1305	E:E:E:E:E:E
71288	8922	0	TTGAACACGCTTTTGC	8.43	scaffold13349_1	14612	MH0003	GL0065734	150273173	hypothetical protein BACCAP_01651	COG1305:COG1305:COG1305:COG1305:COG1305:COG1305	E:E:E:E:E:E
71399	42	0	AAAAAAACATTTTCTT	9.28	scaffold13426_1	14691	MH0003	GL0075780	167651856	hypothetical protein ANACAC_03660	inNOG06326:meNOG05064	J:H
71465	763	0	ACGAAAGCTCATTCGC	9.66	scaffold13521_6	14767	MH0003	GL0150424	169259030	hypothetical protein ANASTE_00711	COG1783	R
71536	2112	0	GCAAACAACGGTTCGA	9.94	scaffold13591_2	14838	MH0003	GL0002981	167665670	hypothetical protein ANACOL_03245	COG3378:COG3378:COG3378	R:R:R
71683	2261	0	TAGAATCTATGTCCGG	9.4	scaffold13698_1	14940	MH0003	GL0048848	150271211	hypothetical protein BACCAP_03781	COG1686	M
71701	3665	0	AAGAACACCCGGTCGG	8.62	scaffold13721_1	14960	MH0003	GL0142572	153799327	hypothetical protein ACTODO_00017	COG0207	F
71845	99	0	CCGAAAACTTTTTCGA	14.34	scaffold13942_2	15124	MH0003	GL0114861	153797989	hypothetical protein ACTODO_00852	COG0208	F
72125	35881	0	TCAGACATTTTTTCGT	10.33	scaffold14231_1	15405	MH0003	GL0140770	153797986	hypothetical protein ACTODO_00849	COG0631	T
72398	1268	0	TTGAAAAAACTTTCTA	10.57	scaffold14538_4	15687	MH0003	GL0001880	153799290	hypothetical protein ACTODO_02189	COG0138:COG0138:COG0138:COG0138:COG0138	F:F:F:F:F
72537	4117	0	TCGAAAGCTTTTTCAA	10.28	scaffold14725_1	15880	MH0003	GL0098611	150272978	hypothetical protein BACCAP_01968	COG4886:COG4886:COG4886	S:S:S
72652	32	0	CCGAACATATAGTTGT	9.91	scaffold14987_1	16069	MH0003	GL0121827	153799056	hypothetical protein ACTODO_01953	COG1108	P
72745	299	0	AAGAAACCATTTTCTT	8.49	scaffold15162_2	16215	MH0003	GL0036809	241870474	uridylate kinase	COG0528	F
72955	3727	1	TCAAAGAAATGTACGG	8.96	scaffold15418_7	16447	MH0003	GL0139746:GL0139745:GL0139744:GL0139747	153798240	hypothetical protein ACTODO_01107	COG1175:COG1175:COG1175:COG1175:COG0395:COG0395:COG0395:COG0395:COG1621:COG1621:COG1621:COG1621:COG1653:COG1653:COG1653:COG1653	G:G:G:G:G:G:G:G:G:G:G:G:G:G:G:G
72956	3842	1	TCGAAAGTAAGTACGG	11.11	scaffold15418_7	16447	MH0003	GL0139746:GL0139745:GL0139744:GL0139747	153798240	hypothetical protein ACTODO_01107	COG1175:COG1175:COG1175:COG1175:COG0395:COG0395:COG0395:COG0395:COG1621:COG1621:COG1621:COG1621:COG1653:COG1653:COG1653:COG1653	G:G:G:G:G:G:G:G:G:G:G:G:G:G:G:G
73188	1363	0	TAGAAACCATATTCTG	8.83	scaffold15759_4	16736	MH0003	GL0068766	150271604	hypothetical protein BACCAP_03663	COG4905:COG4905	S:S
73206	4427	1	CCGAACAGACTTCCGG	8.72	scaffold15780_1	16758	MH0003	GL0002164	150273582	hypothetical protein BACCAP_01476	COG4886:COG4886	S:S
73260	650	0	TGGAAAAACTGTTCGT	13.09	scaffold15844_2	16816	MH0003	GL0060183	153798725	hypothetical protein ACTODO_01608	COG0196	H
73569	204	1	CCAAATATTTTTTTGA	9.14	scaffold16352_1	17235	MH0003	GL0109724	153799295	hypothetical protein ACTODO_02194	COG4868:COG4868	S:S
73570	379	0	ACAAACATATATTCTA	14.26	scaffold16352_1	17235	MH0003	GL0109724	153799295	hypothetical protein ACTODO_02194	COG4868:COG4868	S:S
73896	4822	0	GAGAACAAGCGTTTCC	8.43	scaffold16830_2	17655	MH0003	GL0132081	153798112	hypothetical protein ACTODO_00978	COG0550	L
73904	431	1	CCGAAAATTCGATTTA	8.71	scaffold16838_2	17665	MH0003	GL0049265	212675953	hypothetical protein ANHYDRO_01744	COG2116	P
73906	525	0	TCGATCAAATTTGCCA	8.5	scaffold16838_6	17668	MH0003	GL0006889	153797233	hypothetical protein ACTODO_00079	COG1940:COG1940:COG1940:COG1940:COG1940:COG1940	G:G:G:K:K:K
73949	2271	0	ACGAATATGGGTTTTC	8.92	scaffold16901_1	17727	MH0003	GL0129499	153798891	hypothetical protein ACTODO_01782	COG1820	G
73950	1195	1	GAAAACAGATGTTCTA	12.74	scaffold16901_2	17728	MH0003	GL0004464	153797794	hypothetical protein ACTODO_00654	COG1404	O
73965	4048	1	TGGAACAGATCTTTGC	9.12	scaffold16911_2	17741	MH0003	GL0041737	257196713	conserved hypothetical protein	inNOG08190:inNOG08190:inNOG08190:inNOG08190:inNOG08190:KOG3549:KOG3549:KOG3549:KOG3549:KOG3549:meNOG24339:meNOG24339:meNOG24339:meNOG24339:meNOG24339:meNOG24339:meNOG24339:meNOG24339:meNOG24339:meNOG24339	O:O:O:O:O:W:W:W:W:W:D:D:D:D:D:K:K:K:K:K
73998	507	0	TCAAAAAATTGTATGT	8.88	scaffold16946_5	17777	MH0003	GL0128867	225213132	hypothetical protein ROSEINA2194_00683	COG4166	E
74083	781	0	GAGAAAATATGTTATC	8.93	scaffold17076_9	17869	MH0003	GL0103863	167666993	hypothetical protein ANACOL_02307	COG1069:COG1069	C:C
74124	2241	0	AAGGAAGTTTTTTCGA	8.51	scaffold17130_1	17910	MH0003	GL0133781	153798222	hypothetical protein ACTODO_01089	COG0168	P
74250	3079	0	ACAAACATGGGATCGA	9.82	scaffold17287_4	18061	MH0003	GL0124574:GL0124573	150274311	hypothetical protein BACCAP_00513	COG1228:COG1506	Q:E
74251	598	0	AAAAATGTTTGTTCTA	10.95	scaffold17287_5	18062	MH0003	GL0115207	150274311	hypothetical protein BACCAP_00513	COG1228:COG1228:COG1228	Q:Q:Q
74252	838	1	CAAAACAAACTTTCTT	9.24	scaffold17287_5	18062	MH0003	GL0115207	150274311	hypothetical protein BACCAP_00513	COG1228:COG1228:COG1228	Q:Q:Q
74381	8646	1	TCGATTATAAGTACGA	8.81	scaffold17481_1	18239	MH0003	GL0091137	153797468	hypothetical protein ACTODO_00316	COG0101:COG0101:COG0101:COG0101:COG0101:COG0101:COG0101:COG0101:COG0101	J:J:J:J:J:J:J:J:J
74499	838	0	AAGAAAGGACGTTCTC	10.6	scaffold17638_1	18373	MH0003	GL0054469	150271525	hypothetical protein BACCAP_03584	COG0742	L
74501	1478	1	TCGAAAATATGGCCTT	9.14	scaffold17640_2	18376	MH0003	GL0141873	153797860	hypothetical protein ACTODO_00720	COG1167:COG1167:COG1167:COG1167	E:E:K:K
74648	9488	0	ACAAACATTTGTTTTG	12.74	scaffold17774_8	18509	MH0003	GL0103829	153799087	hypothetical protein ACTODO_01984	COG0019:COG0019:COG0019:COG0019:COG0019:COG0019:COG0019:COG0019:COG0019:COG0019:COG0019:COG0019:COG0019:COG0019	E:E:E:E:E:E:E:E:E:E:E:E:E:E
74696	4129	1	TCCAACAATTGTTCTA	13.24	scaffold17872_2	18586	MH0003	GL0072672	153798922	hypothetical protein ACTODO_01813	COG2071	R
75012	477	0	TAGAACTCTCATTTGA	8.78	scaffold18287_1	18938	MH0003	GL0130552	153798692	hypothetical protein ACTODO_01575	COG1327	K
75133	2461	1	ACAAACATACTTTTTC	8.96	scaffold18468_11	19085	MH0003	GL0099145	167651923	hypothetical protein ANACAC_03382	COG1961:COG1961:COG1961:COG1961:COG1961	L:L:L:L:L
75219	3470	1	TCGATCAGTTCTTCTA	9.41	scaffold18630_3	19203	MH0003	GL0145315	153799135	hypothetical protein ACTODO_02033	COG0642	T
75228	900	0	ACGAAATGGTATTCGA	9.01	scaffold18642_2	19214	MH0003	GL0010582	153797309	hypothetical protein ACTODO_00156	COG1217:COG1217	T:T
75287	3505	1	TAGAATAGATGATTTT	8.43	scaffold18714_1	19283	MH0003	GL0139328	153798924	hypothetical protein ACTODO_01815	COG3579:COG3579	E:E
75343	2391	0	TGGAAAGATTGATCGG	8.69	scaffold18848_2	19386	MH0003	GL0133424	167666304	hypothetical protein ANACOL_03036	COG2310	T
75548	489	1	AAGAAAATTTTTACCA	8.65	scaffold19230_1	19664	MH0003	GL0054670	150273776	hypothetical protein BACCAP_01245	COG0803	P
75768	1073	0	AATAACATATTTTTGC	8.81	scaffold19552_5	19918	MH0003	GL0032195	313131944	alpha-fucosidase	COG5295:COG5295:COG5492	U:W:N
75810	730	1	AAGCACATCCTTTCGT	8.63	scaffold19630_1	19995	MH0003	GL0001680	153799018	hypothetical protein ACTODO_01915	COG0115:COG0115	E:H
75871	1455	0	TCGAACAACTGTTCAA	15.18	scaffold19729_5	20083	MH0003	GL0088198	153798244	hypothetical protein ACTODO_01111	COG0366	G
75988	9079	0	CCGAAAGAATGTACGC	11.37	scaffold19901_1	20228	MH0003	GL0024627	260539954	ABC transporter_ ATP-binding protein	COG1122	P
76174	4599	0	AAGAACAATTGTGTCT	9.45	scaffold20098_1	20407	MH0003	GL0143646	292810389	conserved hypothetical protein	KOG1075:KOG1075:KOG1075:KOG1075	R:R:R:R
76176	1893	1	CCGAATTACTGTTCTA	9.01	scaffold20098_2	20408	MH0003	GL0074782	153798513	hypothetical protein ACTODO_01390	COG0173:COG0173	J:J
76208	1664	1	CAGAAAATTTATTTTT	9.57	scaffold20136_3	20441	MH0003	GL0044308	153799018	hypothetical protein ACTODO_01915	COG0115:COG0115	E:H
76231	2569	0	TAGAAATTTCGTGCTA	8.48	scaffold20178_2	20477	MH0003	GL0089695	153797985	hypothetical protein ACTODO_00848	COG0772	D
76233	1253	0	TCTAAAATTTGTTTTC	9.32	scaffold20178_2	20477	MH0003	GL0089694	153798100	hypothetical protein ACTODO_00966	COG2855:COG2855:COG2855	S:S:S
76431	2733	1	AAGAATGTACGTATGA	8.65	scaffold20467_11	20736	MH0003	GL0014140	153799183	hypothetical protein ACTODO_02081	COG3669:COG3669	G:G
76979	273	0	ACGAACATCAGTACCA	9.28	scaffold21227_1	21351	MH0003	GL0005795	153797528	hypothetical protein ACTODO_00379	COG2252	R
77081	1198	0	GAAAACGTTTGTTCGA	13.81	scaffold21367_5	21448	MH0003	GL0115675	153798904	hypothetical protein ACTODO_01795	COG0472	M
77121	1663	1	TAGAAAAGATATATGA	8.75	scaffold21422_1	21493	MH0003	GL0089491	227212579	possible transcriptional regulator	COG2865	K
77133	407	0	CAGAAAATTCTTTCCT	9.22	scaffold21426_1	21499	MH0003	GL0093686	150274642	hypothetical protein BACCAP_00371	COG0427:COG0427:COG0427:COG0427:COG0427:COG0427:COG0427:COG0427	C:C:C:C:C:C:C:C
77212	1	1	CCGAGCACATGATCGA	9.26	scaffold21527_3	21589	MH0003	GL0028540	153798690	hypothetical protein ACTODO_01573	COG0111:COG0111	E:H
77642	19103	1	TCGAAAATCTTTGCGA	11.91	scaffold22205_1	22102	MH0003	GL0072207	153797892	hypothetical protein ACTODO_00754	COG0492	O
77643	24313	1	TCAAAAATATGTGCAC	8.64	scaffold22205_1	22102	MH0003	GL0072212	153799232	hypothetical protein ACTODO_02131	COG1947	I
77653	10821	0	CAGAATGTTAGTTCTG	8.82	scaffold22205_1	22102	MH0003	GL0072198	153797425	hypothetical protein ACTODO_00273	COG1744	R
77658	7540	0	ACGAAAATGACTTCGT	9.29	scaffold22205_2	22103	MH0003	GL0016062	150274999	hypothetical protein BACCAP_00080	COG1957	F
77661	3555	1	TCGAAAAAATGTATCA	11.19	scaffold22205_3	22104	MH0003	GL0121291	153797832	hypothetical protein ACTODO_00692	COG1609	K
77668	27699	0	GCGGACATTTGTTTGG	10.68	scaffold22205_3	22104	MH0003	GL0121314:GL0121315	241870138	integral membrane protein	COG1968:COG1968:COG1968:COG1968:COG3595:COG3595:COG3595:COG3595	V:V:V:V:S:S:S:S
77677	29308	0	TTGAAATGATGTTCTT	9.19	scaffold22205_3	22104	MH0003	GL0121319	270276769	putative nucleoside permease NupC	COG1972:COG1972	F:F
77678	21095	0	CAGAAAATCTGTTAGG	8.55	scaffold22205_3	22104	MH0003	GL0121311:GL0121310	153798585	hypothetical protein ACTODO_01467	COG1295:COG1295:COG0477:COG0477:COG0477:COG0477:COG0477:COG0477:COG0477:COG0477	S:S:E:E:G:G:P:P:R:R
77829	6351	1	CAGAACAAAAGTCCTG	8.61	scaffold22461_1	22326	MH0003	GL0052915	153798828	hypothetical protein ACTODO_01715	COG0566:COG0566:COG0566:COG0566:COG0566	J:J:J:J:J
77950	1805	1	TCAAAAAAATTTTCCT	10.38	scaffold22657_4	22477	MH0003	GL0026323	153797551	hypothetical protein ACTODO_00402	COG0642	T
78065	631	1	TCAAAAATATTTTCAG	9.52	scaffold22799_2	22595	MH0003	GL0139830	153798353	hypothetical protein ACTODO_01227	COG0494:COG0494	L:R
78126	1763	1	TCGAACAAACCATCTC	8.46	scaffold22894_1	22668	MH0003	GL0008984	150274215	hypothetical protein BACCAP_00874	COG4120:COG4120	R:R
78127	1729	0	TAGAACACAGATTAGA	8.99	scaffold22894_1	22668	MH0003	GL0008984	150274215	hypothetical protein BACCAP_00874	COG4120:COG4120	R:R
78134	2121	1	TCGAACAAAACTTTTT	9.3	scaffold22907_3	22680	MH0003	GL0028408	225213585	hypothetical protein ROSEINA2194_00140	COG1002:COG1002	V:V
78187	2234	0	GAGAAAAAATGGTCTT	8.85	scaffold23026_2	22743	MH0003	GL0044784	225156903	hypothetical protein BIFPSEUDO_04016	COG2352:COG2352	C:C
78233	16	1	ACAAACTTTTTTTCTT	8.7	scaffold23116_2	22816	MH0003	GL0111346	153797690	hypothetical protein ACTODO_00546	COG0526:COG0526:COG0526:COG0526:COG0526:COG0526:COG0526:COG0526:COG0526:COG0526:COG0526:COG0526:COG0526:COG0526	C:C:C:C:C:C:C:O:O:O:O:O:O:O
78329	4860	0	TCGGAAACCAGTTCGA	8.55	scaffold23216_1	22896	MH0003	GL0047157:GL0047156	169257971:150274697	hypothetical protein ANASTE_01641:hypothetical protein BACCAP_00426	COG5522:COG0328:COG0328:COG0328:COG3341:COG3341:COG3341	S:L:L:L:R:R:R
78332	1542	1	ACGAAAACATGGTTTA	9.71	scaffold23216_3	22898	MH0003	GL0103274:GL0103273	150273167:241871411	hypothetical protein BACCAP_01645:triosephosphate isomerase	COG0398:COG0149:KOG1643:meNOG12648:veNOG13046	S:G:G:U:B
78356	87030	0	TCAAACAAAATTTCTG	9.98	scaffold23216_5	22900	MH0003	GL0080212	153798245	hypothetical protein ACTODO_01112	COG0447:COG0447	H:H
78357	86746	0	TCGAAAAGATGACCGC	8.85	scaffold23216_5	22900	MH0003	GL0080212	153798245	hypothetical protein ACTODO_01112	COG0447:COG0447	H:H
78429	260	0	CCGAATACACGTTCAA	11.24	scaffold23234_2	22921	MH0003	GL0135187	255268469	CO dehydrogenase/acetyl-CoA synthase complex_ beta subunit	COG1152	C
78561	4268	0	TAGCAGATATGTTTGC	9.62	scaffold23455_3	23104	MH0003	GL0000951	167667302	hypothetical protein ANACOL_02053	COG1725	K
78637	875	0	TCGATAAAATTTACGA	9.02	scaffold23557_1	23197	MH0003	GL0146122	150273553	hypothetical protein BACCAP_01447	COG1737	K
78709	2395	1	AGGAACTCACGTTCGT	10.83	scaffold23666_3	23273	MH0003	GL0112601:GL0112602	150273528	hypothetical protein BACCAP_01422	COG1484:COG1484:COG1484:COG3935:COG3935:COG3935	L:L:L:L:L:L
78784	442	1	CAGAACATAGATTCCC	9.74	scaffold23765_4	23341	MH0003	GL0115704	223962028	hypothetical protein HOLDEFILI_03343	COG1136:COG1136	V:V
79270	912	0	GCGAAAAATTCTTCTT	9.06	scaffold24520_2	23918	MH0003	GL0007579	167667211	hypothetical protein ANACOL_01962	COG0124	J
79500	1097	0	ACGAACAAGTGATCGG	13.91	scaffold24914_3	24241	MH0003	GL0026845	153799260	hypothetical protein ACTODO_02159	COG1573:COG1573	L:L
79856	724	0	CAGAAGATAAGTTCCA	9.64	scaffold25546_3	24728	MH0003	GL0007179	292808702	conserved hypothetical protein	COG1655:COG1655	S:S
79888	4122	0	ACGAATATATGGGCGA	10.42	scaffold25633_1	24777	MH0003	GL0005184	153798952	hypothetical protein ACTODO_01843	COG0525:COG0525:COG0525:COG0525:COG0525:COG0525	J:J:J:J:J:J
79895	423	0	TAGAAAAATTGGTTGA	10.79	scaffold25645_1	24784	MH0003	GL0008255	150274842	hypothetical protein BACCAP_00240	COG1131	V
79930	59	0	AAGAACTTATTTTCCA	11.54	scaffold25699_1	24824	MH0003	GL0133148	153799156	hypothetical protein ACTODO_02054	COG1134:COG1134	G:M
80077	64	0	TAATACAAATGTTCCT	8.65	scaffold26014_1	25018	MH0003	GL0148890	153799151	hypothetical protein ACTODO_02049	COG1088:COG1088	M:M
80268	445	1	TCAAAAACATTTTTTC	8.49	scaffold26324_1	25231	MH0003	GL0094707	167665724	hypothetical protein ANACOL_03299	COG0346:COG0346	E:E
80269	463	0	GGGAAAAAATGTTTTT	9.26	scaffold26324_1	25231	MH0003	GL0094707	167665724	hypothetical protein ANACOL_03299	COG0346:COG0346	E:E
80290	205	0	TAAAAATTTTGTTCGA	12.14	scaffold26380_3	25266	MH0003	GL0047165	150274594	hypothetical protein BACCAP_00323	NOG10847	S
80293	1069	0	GCGAAAATGTTTTTTG	8.69	scaffold26394_2	25274	MH0003	GL0148865	212677100	hypothetical protein ANHYDRO_00510	COG0439	I
80296	2052	0	TCGAAGAATTGTGCCG	8.65	scaffold26405_1	25281	MH0003	GL0024630	153798396	hypothetical protein ACTODO_01271	COG0082	E
80342	584	0	ACAAAAAATTTTTCTT	9.52	scaffold26549_4	25362	MH0003	GL0074437	187772769	hypothetical protein CLOSPO_02739	COG1266	R
80375	130	1	AAAAAAAGCTGTTCTT	8.39	scaffold26710_3	25466	MH0003	GL0052193	167667605	hypothetical protein ANACOL_01626	COG0243:COG0243	C:C
80503	1394	0	CCGAACCTGTGTCTGA	8.87	scaffold27049_1	25663	MH0003	GL0102103	167653025	hypothetical protein ANACAC_02384	COG1032	C
81058	991	0	GCAAACGTTTGTCCTA	8.59	scaffold27981_7	26348	MH0003	GL0104793	153797323	hypothetical protein ACTODO_00170	COG0366:COG0366:COG0366:COG0366	G:G:G:G
81215	137	0	TCGAAAATTGATTTTC	8.46	scaffold28240_1	26523	MH0003	GL0013689	153798989	hypothetical protein ACTODO_01883	COG0065:COG0065	E:E
81250	523	0	TTGAACATAAGATTGA	10.02	scaffold28329_1	26576	MH0003	GL0057862	153798412	hypothetical protein ACTODO_01287	COG0540	F
81254	6237	1	TAAAACTTATTTTTTA	8.45	scaffold28336_1	26581	MH0003	GL0155784:GL0155785	153798456	hypothetical protein ACTODO_01332	COG1475:COG1475:COG1475:COG1475:COG1475:COG1192:COG1192:COG1192:COG1192:COG1192	K:K:K:K:K:D:D:D:D:D
81255	7796	1	AAGAAAAGTTGTCCTT	9	scaffold28336_1	26581	MH0003	GL0155788	153798696	hypothetical protein ACTODO_01579	COG0039:COG0039	C:C
81256	9609	1	AAGAAAATAAATTTGC	8.69	scaffold28336_1	26581	MH0003	GL0155789	150273614	hypothetical protein BACCAP_01508	COG2186	K
81276	3209	0	ACGAAAAAAAGTACCA	8.97	scaffold28344_10	26592	MH0003	GL0018213	153797982	hypothetical protein ACTODO_00845	COG0515:COG0515:COG0515:COG0515	K:L:R:T
81307	4014	0	ACGAAAATATTTTCGA	17.29	scaffold28392_1	26618	MH0003	GL0066728	153797881	hypothetical protein ACTODO_00741	COG0188	L
81401	1122	0	TCAAACATTTTTTTCA	11.2	scaffold28565_2	26763	MH0003	GL0002856	150270366	hypothetical protein BACCAP_04551	COG0242:COG0242	J:J
81403	1098	0	AAGAAAGGATGATCTT	8.77	scaffold28565_2	26763	MH0003	GL0002856	150270366	hypothetical protein BACCAP_04551	COG0242:COG0242	J:J
81518	35858	1	TCGAAAATCTTTTGGA	8.95	scaffold28787_3	26912	MH0003	GL0084532	150273239	hypothetical protein BACCAP_01719	COG1961:COG1961:COG1961:COG1961	L:L:L:L
81768	4535	0	GGGAACATTCATTCGC	9.82	scaffold29248_1	27203	MH0003	GL0014005	153798522	hypothetical protein ACTODO_01399	COG0317:COG0317:COG0317:COG0317:COG0317:COG0317:COG0317:COG0317:COG0317:COG0317:COG0317:COG0317:COG0317:COG0317:COG0317:COG0317:COG0317:COG0317:COG0317:COG0317:COG0317:COG0317:COG0317:COG0317:COG0317:COG0317:COG0317:COG0317:COG0317:COG0317	K:K:K:K:K:K:K:K:K:K:K:K:K:K:K:T:T:T:T:T:T:T:T:T:T:T:T:T:T:T
81769	4688	0	AGGAATGAACGTTCGG	9.96	scaffold29248_1	27203	MH0003	GL0014005	153798522	hypothetical protein ACTODO_01399	COG0317:COG0317:COG0317:COG0317:COG0317:COG0317:COG0317:COG0317:COG0317:COG0317:COG0317:COG0317:COG0317:COG0317:COG0317:COG0317:COG0317:COG0317:COG0317:COG0317:COG0317:COG0317:COG0317:COG0317:COG0317:COG0317:COG0317:COG0317:COG0317:COG0317	K:K:K:K:K:K:K:K:K:K:K:K:K:K:K:T:T:T:T:T:T:T:T:T:T:T:T:T:T:T
81770	4754	1	TCGAAAAAAAGTTTCC	10.2	scaffold29248_1	27203	MH0003	GL0014005	153798522	hypothetical protein ACTODO_01399	COG0317:COG0317:COG0317:COG0317:COG0317:COG0317:COG0317:COG0317:COG0317:COG0317:COG0317:COG0317:COG0317:COG0317:COG0317:COG0317:COG0317:COG0317:COG0317:COG0317:COG0317:COG0317:COG0317:COG0317:COG0317:COG0317:COG0317:COG0317:COG0317:COG0317	K:K:K:K:K:K:K:K:K:K:K:K:K:K:K:T:T:T:T:T:T:T:T:T:T:T:T:T:T:T
81778	4576	0	TCGGAAGAAGGTTCGC	8.58	scaffold29248_1	27203	MH0003	GL0014005	153798522	hypothetical protein ACTODO_01399	COG0317:COG0317:COG0317:COG0317:COG0317:COG0317:COG0317:COG0317:COG0317:COG0317:COG0317:COG0317:COG0317:COG0317:COG0317:COG0317:COG0317:COG0317:COG0317:COG0317:COG0317:COG0317:COG0317:COG0317:COG0317:COG0317:COG0317:COG0317:COG0317:COG0317	K:K:K:K:K:K:K:K:K:K:K:K:K:K:K:T:T:T:T:T:T:T:T:T:T:T:T:T:T:T
81837	719	0	CAGAAAAACGGTTTGA	8.74	scaffold29442_1	27320	MH0003	GL0103462	150274192	hypothetical protein BACCAP_00851	COG1658	L
81902	114	1	CGGAACACACGTTCCA	12.34	scaffold29630_2	27408	MH0003	GL0014081	150274230	hypothetical protein BACCAP_00889	COG0582	L
81973	134	1	AAAAAATTATATTCGA	8.57	scaffold29777_1	27501	MH0003	GL0087161	153798837	hypothetical protein ACTODO_01724	COG0463	M
82098	572	1	GAGAAGGTATTTTCTA	8.8	scaffold29935_1	27645	MH0003	GL0025509	167652210	hypothetical protein ANACAC_02962	COG3093:COG3093	R:R
82130	93	0	TCAAAAAAGGATTCGA	8.76	scaffold30025_1	27704	MH0003	GL0144496	153797454	hypothetical protein ACTODO_00302	COG1072	H
82236	344	1	AAGAACGCAAGATCGG	9.34	scaffold30220_2	27842	MH0003	GL0123712	167665039	hypothetical protein ANACOL_03939	COG0277:COG0277	C:C
82237	390	0	ACAAAAAAATGTTTAA	9.05	scaffold30220_2	27842	MH0003	GL0123712	167665039	hypothetical protein ANACOL_03939	COG0277:COG0277	C:C
82290	6075	0	CTGAAAAAAAGTTTGA	9.07	scaffold30326_2	27927	MH0003	GL0138267	153798308	hypothetical protein ACTODO_01178	COG0436:COG0436:COG0436:COG0436:COG0436	E:E:E:E:E
82296	56	1	TCAAAAATTTGAACGA	9.09	scaffold30336_2	27939	MH0003	GL0132240	167667578	hypothetical protein ANACOL_01599	COG0561	R
82297	0	1	CCGAAAAAGCGTTTGA	12.61	scaffold30341_2	27942	MH0003	GL0146461	150274637	hypothetical protein BACCAP_00366	COG0577:COG0577	V:V
82411	7272	0	TCAAAAGTTTTTTCTA	11.15	scaffold30478_1	28053	MH0003	GL0071906	150272254	hypothetical protein BACCAP_02705	COG3655	K
82462	2918	1	GCGGACATTTTTTCGC	10.12	scaffold30565_1	28108	MH0003	GL0042668	153798849	hypothetical protein ACTODO_01736	COG4799:COG4799:COG4799:COG4799	I:I:I:I
82482	361	1	TCAAAAAAATCTTCGA	12.01	scaffold30618_2	28134	MH0003	GL0030187	292808539	transcription regulator	COG0583	K
82628	204	1	TCAAATATTTTTTCCT	9.7	scaffold30961_1	28342	MH0003	GL0103784	292808398	conserved domain protein	COG2608	P
82746	776	0	AAGAAAGGACGTTTCA	8.36	scaffold31166_3	28480	MH0003	GL0063143	153798375	hypothetical protein ACTODO_01249	COG0219:COG0219	J:J
82748	189	0	TAAAAAAGATTTTCTC	9.11	scaffold31166_4	28481	MH0003	GL0115169	150274552	hypothetical protein BACCAP_00761	COG1307	S
82822	964	1	TCGACCGGCTGTTCGG	8.5	scaffold31326_2	28588	MH0003	GL0142688	153798408	hypothetical protein ACTODO_01283	COG2271:COG2271:COG2271	G:G:G
82873	305	0	CCGAACATATTTTCAA	14.49	scaffold31454_1	28673	MH0003	GL0085565	241871109	hypothetical protein HMPREF0877_1012	NOG14234	S
82988	31469	0	TTGGACATATGTTTCA	9.54	scaffold31678_1	28811	MH0003	GL0070595	241870220	possible ribonuclease H	COG0328:COG0328:COG0328:COG0328:COG0328:COG0328:COG0328:COG0328:COG0328	L:L:L:L:L:L:L:L:L
83005	21993	1	GTGAATAAACGTTCGG	9.76	scaffold31678_2	28812	MH0003	GL0119467	150275018	hypothetical protein BACCAP_00099	COG1811:COG1811:COG1811:COG1811:COG1811:COG1811:COG1811:COG1811:COG1811:COG1811:COG1811:COG1811:COG1811	R:R:R:R:R:R:R:R:R:R:R:R:R
83011	42105	0	CAAAACATGATTTCGT	8.65	scaffold31678_2	28812	MH0003	GL0119490:GL0119489	167667412:153798775	hypothetical protein ANACOL_01748:hypothetical protein ACTODO_01662	COG4485:COG4485:COG4485:COG4485:COG1027:COG1027:COG1027:COG1027	S:S:S:S:E:E:E:E
83170	999	1	TCAAACAATTTTTTCA	10.07	scaffold31893_1	28974	MH0003	GL0038369	150273126	hypothetical protein BACCAP_02117	COG1399	R
83299	3452	0	CAGCAAAACTGTTCGG	8.85	scaffold32124_7	29122	MH0003	GL0042423	153798585	hypothetical protein ACTODO_01467	COG0477:COG0477:COG0477:COG0477:COG0477:COG0477:COG0477:COG0477:COG0477:COG0477:COG0477:COG0477:COG0477:COG0477:COG0477:COG0477	E:E:E:E:G:G:G:G:P:P:P:P:R:R:R:R
83372	705	1	TAAAAAATCTGTCCGT	8.64	scaffold32202_7	29193	MH0003	GL0085732	150274564	hypothetical protein BACCAP_00773	COG0444:COG0444	E:P
83633	287	0	CCGCAACTATGTTCGA	11.24	scaffold32697_1	29526	MH0003	GL0028584	153799271	hypothetical protein ACTODO_02170	COG2256	L
83719	1324	1	TATAAAGTTTGTTTGT	8.82	scaffold32972_1	29694	MH0003	GL0067699	153798884	hypothetical protein ACTODO_01775	COG0296	G
83782	1001	1	GAGAACCCTTGTTTTT	8.52	scaffold33066_1	29756	MH0003	GL0124475	153799087	hypothetical protein ACTODO_01984	COG0019:COG0019	E:E
83818	6946	1	TCAAAAAAAGGATCGT	8.55	scaffold33168_1	29825	MH0003	GL0090811	153798598	hypothetical protein ACTODO_01480	COG0285:COG0285:COG0285:COG0285	H:H:H:H
83823	1623	1	CAGAACATATGATATT	8.47	scaffold33175_2	29829	MH0003	GL0104802	292808245	conserved hypothetical protein	COG2931:COG2931	Q:Q
83824	1602	0	CAGAACATATGATATT	8.47	scaffold33175_2	29829	MH0003	GL0104802	292808245	conserved hypothetical protein	COG2931:COG2931	Q:Q
83903	2408	0	CAGAAGAAATGTCCGG	8.59	scaffold33484_1	29995	MH0003	GL0026655	167668648	hypothetical protein ANACOL_00329	COG0840:COG0840:COG0840:COG0840:COG0840:COG0840:COG0840:COG0840:COG0840:COG0840	N:N:N:N:N:T:T:T:T:T
83908	7533	0	CCGAACGATTATTTTA	10.78	scaffold33511_2	30011	MH0003	GL0098323	299817494	N-acetylmuramoyl-L-alanine amidase	COG5632:COG5632:COG5632	M:M:M
83920	34953	1	TAGAACATTTGGTTAA	9.75	scaffold33511_3	30012	MH0003	GL0069939	153798984	hypothetical protein ACTODO_01878	COG0204:COG0204:COG0204:COG0204:COG0204	I:I:I:I:I
83946	72753	0	AAAAACAATTATTCTC	9.71	scaffold33511_4	30013	MH0003	GL0018921	153797510	hypothetical protein ACTODO_00359	COG0028:COG0028:COG0028:COG0028	E:E:H:H
83953	13784	0	CAGAACGGATGGTCTT	9.27	scaffold33511_4	30013	MH0003	GL0018862	153798665	hypothetical protein ACTODO_01548	COG0587	L
84034	763	1	TCAAACGAACGTTTCG	9.05	scaffold33712_3	30140	MH0003	GL0058010	153798598	hypothetical protein ACTODO_01480	COG0285	H
84103	499	1	TCTAAAAAATATTCTA	9.79	scaffold33864_1	30246	MH0003	GL0042618	167668116	hypothetical protein ANACOL_01089	COG0235	G
84160	953	0	GCGAACAGTGATTCTA	9.42	scaffold34008_1	30345	MH0003	GL0116662	153797495	hypothetical protein ACTODO_00343	COG0090	J
84184	1022	0	TATAAAACTTGTTCCA	9.56	scaffold34054_1	30369	MH0003	GL0146589	167657207	hypothetical protein EUBSIR_00863	COG0338:COG0338:COG0338:COG0338:COG0338	L:L:L:L:L
84185	811	0	AAGCACACATTTACGA	9.02	scaffold34054_1	30369	MH0003	GL0146589	167657207	hypothetical protein EUBSIR_00863	COG0338:COG0338:COG0338:COG0338:COG0338	L:L:L:L:L
84221	898	0	GCGAACGTACATTCCT	10.24	scaffold34170_5	30425	MH0003	GL0031831	153799122	hypothetical protein ACTODO_02020	COG0420:COG0420	L:L
84307	9962	0	GCGAACAAATGTGTTT	11.07	scaffold34387_1	30560	MH0003	GL0013550	153797986	hypothetical protein ACTODO_00849	COG0631:COG0631:COG0631:COG0631:COG0631:COG0631:COG0631:COG0631:COG0631:COG0631:COG0631:COG0631:COG0631:COG0631:COG0631:COG0631	T:T:T:T:T:T:T:T:T:T:T:T:T:T:T:T
84473	683	0	AAGAAAGTATTTTCAA	10.37	scaffold34773_1	30794	MH0003	GL0066637	153797868	hypothetical protein ACTODO_00728	COG0706:COG0706:COG0706:COG0706	U:U:U:U
84474	741	1	ACAAACAAATTTGCCA	8.47	scaffold34773_1	30794	MH0003	GL0066637	153797868	hypothetical protein ACTODO_00728	COG0706:COG0706:COG0706:COG0706	U:U:U:U
84475	759	1	TTGAAGACGTGTTCCA	9.28	scaffold34773_1	30794	MH0003	GL0066637	153797868	hypothetical protein ACTODO_00728	COG0706:COG0706:COG0706:COG0706	U:U:U:U
84513	384	0	TCGAACTGCTTTTCTT	9.07	scaffold34866_1	30846	MH0003	GL0027237	255267383	ErfK/YbiS/YcfS/YnhG family protein	COG1376	S
84552	849	0	TGGAACTGTCGTTCTT	8.82	scaffold34972_1	30901	MH0003	GL0138745	153798598	hypothetical protein ACTODO_01480	COG0285	H
84608	185	1	AAGATCAGGTGTACGA	9.13	scaffold35116_7	30993	MH0003	GL0096919	153797501	hypothetical protein ACTODO_00349	COG4108:COG4108	J:J
84609	262	0	TGAAATATTTTTTCGT	9.18	scaffold35116_7	30993	MH0003	GL0096919	153797501	hypothetical protein ACTODO_00349	COG4108:COG4108	J:J
84797	263	1	TAGCACCGATGTTTGT	8.84	scaffold35527_2	31255	MH0003	GL0027264	153798003	hypothetical protein ACTODO_00866	COG1126	E
84843	949	0	TTGAACATATGCTCAT	8.99	scaffold35627_1	31321	MH0003	GL0129874	150270580	hypothetical protein BACCAP_04364	COG1342	R
84860	190	1	TTGAATATTTATTCAA	8.46	scaffold35669_1	31348	MH0003	GL0095647	282569252	ornithine carbamoyltransferase	COG0078:COG0078	E:E
84902	2669	1	CCGAAAATTCTTTTCA	8.69	scaffold35831_1	31449	MH0003	GL0092972	153798711	hypothetical protein ACTODO_01594	COG1674:COG1674:COG1674:COG1674	D:D:D:D
84903	2847	0	AAGAATAAACTTTCTT	10.17	scaffold35831_1	31449	MH0003	GL0092972	153798711	hypothetical protein ACTODO_01594	COG1674:COG1674:COG1674:COG1674	D:D:D:D
84917	34	1	TCGAAAGCATTCTCGA	9.74	scaffold35870_1	31474	MH0003	GL0153033	153798924	hypothetical protein ACTODO_01815	COG3579	E
85250	50	0	TCGTAAATACGTGCGA	10.18	scaffold36685_1	31950	MH0003	GL0131711	167668960	hypothetical protein ANACOL_00105	COG3666:COG3666:COG3666	L:L:L
85352	580	0	ACGGAAACCTGTTCGT	9.75	scaffold36991_2	32110	MH0003	GL0018594	241871322	response regulator PlnC_ activator	COG3279:COG3279	K:T
85390	845	1	CCGAACAGGTCTTTGC	8.96	scaffold37078_3	32163	MH0003	GL0099053	150272703	hypothetical protein BACCAP_02137	COG0507	L
85434	9480	1	TGGAAAATATGGTCAA	8.56	scaffold37153_1	32223	MH0003	GL0064594	153798818	hypothetical protein ACTODO_01705	COG2176:COG2176:COG2176:COG2176:COG2176:COG2176:COG2176:COG2176:COG2176	L:L:L:L:L:L:L:L:L
85519	3	1	ACGAACGTCATTTCCA	8.62	scaffold37380_1	32333	MH0003	GL0017456	153798898	hypothetical protein ACTODO_01789	COG0056:COG0056	C:C
85572	929	0	TGAAACAAAGGTTCTG	9.5	scaffold37571_2	32446	MH0003	GL0001981	153799185	hypothetical protein ACTODO_02083	COG1175	G
85731	623	0	CCGAACGTCTCTTTGA	9.67	scaffold37928_5	32668	MH0003	GL0040512	153799151	hypothetical protein ACTODO_02049	COG1088:COG1088	M:M
85735	1286	0	TAAAACGAATATCCGA	8.58	scaffold37941_2	32672	MH0003	GL0077618	153798609	hypothetical protein ACTODO_01491	COG3119:COG3119	P:P
85963	21	0	ACGAACCACTGTTCGG	12.71	scaffold38490_1	33002	MH0003	GL0128671	153798952	hypothetical protein ACTODO_01843	COG0525	J
85970	459	0	TCGATCATGTTTTCCA	11.69	scaffold38528_2	33016	MH0003	GL0025595	153799156	hypothetical protein ACTODO_02054	COG1134:COG1134	G:M
85980	1302	0	TTGAAAAAGTATTTGT	8.53	scaffold38589_6	33047	MH0003	GL0062207	167667647	hypothetical protein ANACOL_01668	COG1811	R
86135	1097	0	TAGTAGATGCGTTCGA	8.54	scaffold38981_3	33276	MH0003	GL0045876	150272239	hypothetical protein BACCAP_02690	COG2109	H
86146	413	0	TAGAACATCCTTTCCT	11.26	scaffold39002_1	33292	MH0003	GL0033103	212677156	hypothetical protein ANHYDRO_00364	COG0477:COG0477:COG0477:COG0477:COG0477:COG0477:COG0477:COG0477	E:E:G:G:P:P:R:R
86193	709	0	CCAAAAACTCGTTCGA	12.16	scaffold39180_2	33391	MH0003	GL0120831	153799220	hypothetical protein ACTODO_02118	COG1207:COG1207:COG1207	M:M:M
86299	636	1	GAGAACATCTATTTTT	8.71	scaffold39482_3	33552	MH0003	GL0121890	150274055	hypothetical protein BACCAP_01096	COG1592	C
86373	15275	1	AAGAACAAATCTTTCT	9.09	scaffold39547_6	33613	MH0003	GL0022560	150272478	hypothetical protein BACCAP_02399	COG1595:COG1595	K:K
86522	4883	1	AAGCACGTTTATTCGA	11.27	scaffold39859_1	33805	MH0003	GL0034838	150270730	hypothetical protein BACCAP_04172	COG0526:COG0526:COG0526:COG0526:COG0526:COG0526:COG0526:COG0526:COG0526:COG0526:COG0526:COG0526:COG0526:COG0526:COG0526:COG0526:COG0526:COG0526:COG0526:COG0526:COG0526:COG0526:COG0526:COG0526:COG0526:COG0526:COG0526:COG0526	C:C:C:C:C:C:C:C:C:C:C:C:C:C:O:O:O:O:O:O:O:O:O:O:O:O:O:O
86543	685	0	CCAAAAATACATTCTA	9.71	scaffold39907_1	33826	MH0003	GL0103162	241871230	signal recognition particle-docking protein FtsY	COG0552	U
86547	267	1	AATAACGTTTTTTCGC	8.6	scaffold39930_2	33836	MH0003	GL0145830	150274368	hypothetical protein BACCAP_00572	COG1058:COG1058	R:R
86548	191	0	AAGAAAATTTTCTCGA	9.58	scaffold39930_2	33836	MH0003	GL0145830	150274368	hypothetical protein BACCAP_00572	COG1058:COG1058	R:R
86560	926	1	TCGAACGATCTTTTTT	10.39	scaffold39958_1	33853	MH0003	GL0033627	282571146	putative minicell-associated protein	COG3599:COG3599	D:D
86817	76	0	GCGAACACAGATTCTA	11.2	scaffold40628_5	34227	MH0003	GL0050560	158440261	hypothetical protein CLOBOL_01659	COG3464	L
86834	710	1	TCTAAAAAGTTTTCGG	8.6	scaffold40654_1	34250	MH0003	GL0114284	212676051	hypothetical protein ANHYDRO_01526	COG2461	S
86915	1009	1	TCAAACAAATGGTCAA	9.63	scaffold40891_2	34377	MH0003	GL0123835	153799087	hypothetical protein ACTODO_01984	COG0019:COG0019	E:E
87162	1109	0	AAGAACGTCTTTTTTT	9.07	scaffold41576_1	34742	MH0003	GL0011026	150274423	hypothetical protein BACCAP_00628	COG2302	S
87194	1159	1	CAGAAAATACTTTTTC	8.52	scaffold41673_1	34790	MH0003	GL0060441	153799302	hypothetical protein ACTODO_02201	COG1609	K
87195	697	1	TAAAACGATTATACGA	8.44	scaffold41673_2	34791	MH0003	GL0010153	153799304	hypothetical protein ACTODO_02203	COG1621	G
87313	11377	1	ATGAACATGCTTTTTA	8.55	scaffold41872_3	34933	MH0003	GL0095777	153798846	hypothetical protein ACTODO_01733	COG0488:COG0488:COG0488	R:R:R
87319	19903	1	AAGAAAATTTTTGCCA	8.84	scaffold41872_3	34933	MH0003	GL0095787:GL0095788:GL0095789	212675930	hypothetical protein ANHYDRO_01721	COG4300:COG1846:COG0454:COG0454	P:K:K:R
87322	25122	1	AAGAACAATTTTTCGT	15.49	scaffold41872_3	34933	MH0003	GL0095795	167653797	hypothetical protein ANACAC_01549	COG3410:COG3410:COG3410:COG3410:COG3410	S:S:S:S:S
87333	51	0	TCGCATATTTTTTTGC	8.62	scaffold41902_3	34953	MH0003	GL0090867:GL0090868	153797200	hypothetical protein ACTODO_00045	COG0286:COG0732	V:V
87379	54	0	TTGAACAAGTCTTCTC	9.22	scaffold42006_1	35011	MH0003	GL0111471	212677156	hypothetical protein ANHYDRO_00364	COG0477:COG0477:COG0477:COG0477	E:G:P:R
87413	216	1	ACGAAAACGCGATCGC	9.69	scaffold42096_2	35069	MH0003	GL0118872	167667024	hypothetical protein ANACOL_02338	COG3760	S
87626	646	1	ACAAAAACAAGTTTGT	8.87	scaffold42592_3	35353	MH0003	GL0023108:GL0023109	149832708	hypothetical protein RUMOBE_01602	COG3090:COG3090:COG3090:COG1593:COG1593:COG1593	G:G:G:G:G:G
87627	684	1	AATAACGAATTTTCGT	9.03	scaffold42592_3	35353	MH0003	GL0023108:GL0023109	149832708	hypothetical protein RUMOBE_01602	COG3090:COG3090:COG3090:COG1593:COG1593:COG1593	G:G:G:G:G:G
87628	688	1	ACGAATTTTCGTTTGC	8.59	scaffold42592_3	35353	MH0003	GL0023108:GL0023109	149832708	hypothetical protein RUMOBE_01602	COG3090:COG3090:COG3090:COG1593:COG1593:COG1593	G:G:G:G:G:G
87629	1382	1	AAGATCACTTTTTCTC	8.63	scaffold42592_5	35355	MH0003	GL0095197	153798333	hypothetical protein ACTODO_01205	COG0022	C
87947	507	0	GCGAACGAATGTTTTT	13.1	scaffold43376_3	35785	MH0003	GL0032631:GL0032632	224525081	hypothetical protein CATMIT_01197	COG3568:COG3568:COG0693:COG0693	R:R:R:R
88195	1302	0	TAGAACATCTGCTCCG	9.58	scaffold44190_5	36196	MH0003	GL0056869	150274237	hypothetical protein BACCAP_00896	COG1695	K
88423	781	1	TCGATAATATCTTTGA	9.51	scaffold44802_2	36518	MH0003	GL0101840	153796078	hypothetical protein RUMGNA_01235	COG0531:COG0531:COG0531	E:E:E
88597	180	0	TCGAACAAATTTCCAT	9.67	scaffold45337_1	36797	MH0003	GL0023795	167654838	hypothetical protein ANACAC_00501	COG4635:COG4635	C:H
88682	2026	0	TCGAACTCGATTTCGG	8.82	scaffold45615_2	36948	MH0003	GL0073028	153798496	hypothetical protein ACTODO_01373	COG0147:COG0147:COG0147:COG0147:COG0147:COG0147	E:E:E:H:H:H
88757	564	0	AAGAACATAAATTTTG	9.41	scaffold45780_4	37055	MH0003	GL0036724	150271555	hypothetical protein BACCAP_03614	COG1269	C
88801	220	1	CAAAACAGAGGTTTGT	8.59	scaffold45927_5	37147	MH0003	GL0078863	212675458	hypothetical protein ANHYDRO_02118	COG4463	K
88802	1502	1	GAAAACAAGTTTTCGC	9.27	scaffold45927_5	37147	MH0003	GL0078865	153798150	hypothetical protein ACTODO_01017	COG0542	O
88885	1262	0	AGGAACGAATATTCCT	9.16	scaffold46095_2	37246	MH0003	GL0091455	167653383	hypothetical protein ANACAC_01133	COG1447:COG1447	G:G
89064	14987	0	TCGCACAAATGTCTTT	8.76	scaffold46663_3	37567	MH0003	GL0039970	255265552	hypothetical protein BRYFOR_09216	COG1541:COG1541:COG1541:COG1541:COG1541	H:H:H:H:H
89464	3325	1	CAGAACGAGCGTTCTT	12.13	scaffold47607_5	38148	MH0003	GL0110649	224524025	hypothetical protein CATMIT_02285	COG0433	R
89543	779	1	TCGAAACCACGTTCAG	8.48	scaffold47846_4	38283	MH0003	GL0011104	225158552	hypothetical protein BIFPSEUDO_02682	COG0803	P
89663	24330	0	GCAAACATGTATTCGG	11.05	scaffold48161_1	38495	MH0003	GL0102869:GL0102868	153797233	hypothetical protein ACTODO_00079	COG1940:COG1940:COG1940:COG1940:COG2017:COG2017	G:G:K:K:G:G
89668	27254	0	TTGGATATAAGTTCGA	8.42	scaffold48161_1	38495	MH0003	GL0102871	153797551	hypothetical protein ACTODO_00402	COG0642	T
89678	482	1	ACGAACCTATGTGCCA	11.69	scaffold48178_2	38503	MH0003	GL0128025	150272180	hypothetical protein BACCAP_02781	COG1135	P
89690	1545	1	AAGAAAAGATTTTTTC	8.75	scaffold48184_5	38521	MH0003	GL0009591	167666155	hypothetical protein ANACOL_02885	COG0747:COG0747:COG0747	E:E:E
89691	1690	0	TCCAATATACTTTCGA	9.16	scaffold48184_5	38521	MH0003	GL0009591	167666155	hypothetical protein ANACOL_02885	COG0747:COG0747:COG0747	E:E:E
89741	1149	1	TCGAAAATTTGCCCTA	8.5	scaffold48335_1	38613	MH0003	GL0046683	153798934	hypothetical protein ACTODO_01825	COG0481:COG0481	M:M
89779	2172	1	TAGATCAGTTTTTTGA	9.67	scaffold48444_2	38668	MH0003	GL0028085	150270341	hypothetical protein BACCAP_04526	COG2205	T
89852	2668	1	TCGAACAAATGTTCTT	20.05	scaffold48660_4	38794	MH0003	GL0034434	153798464	hypothetical protein ACTODO_01340	COG0126:COG0126:COG0126	G:G:G
89870	408	1	TCAAATAAACATTTGA	8.72	scaffold48732_1	38836	MH0003	GL0071458	148531611:346331022	Integrase_ catalytic region:integrase catalytic subunit	COG4584:COG4584	L:L
89912	5	1	AAGAATGAACTTTCTT	8.52	scaffold48852_2	38912	MH0003	GL0099537	153798361	hypothetical protein ACTODO_01235	COG0318:COG0318:COG0318:COG0318	I:I:Q:Q
90026	465	0	TAGATTATACGTTTGG	9.49	scaffold49133_2	39062	MH0003	GL0029688:GL0029687	150274153:150270514	hypothetical protein BACCAP_00812:hypothetical protein BACCAP_04298	COG1695:COG0664	K:T
90077	506	0	TAGAATGTATTTGCCA	8.54	scaffold49271_5	39145	MH0003	GL0032109	153798242	hypothetical protein ACTODO_01109	COG0395	G
90160	28	0	TCGAAAACTGGTTCAG	10.03	scaffold49473_2	39260	MH0003	GL0036697	153797510	hypothetical protein ACTODO_00359	COG0028:COG0028:COG0028:COG0028	E:E:H:H
90228	33	0	ACAAATACTTTTTCGA	10.82	scaffold49631_2	39355	MH0003	GL0153756	150271678	hypothetical protein BACCAP_03256	COG3887:COG3887	T:T
90368	151	1	AAGAATAGATGATCTC	8.96	scaffold49979_2	39568	MH0003	GL0098940	150273208	hypothetical protein BACCAP_01686	COG2002:COG2002	K:K
90396	986	0	CCGATCGTTTGGTCGA	9.33	scaffold50108_5	39637	MH0003	GL0117686	153799306	hypothetical protein ACTODO_02205	COG0143	J
90397	71	0	CCAAAAATACATTCTT	8.81	scaffold50110_1	39638	MH0003	GL0150768	153798408	hypothetical protein ACTODO_01283	COG2271	G
90533	1380	0	TCAAATGCGCGTTCGT	9.96	scaffold50536_1	39877	MH0003	GL0144394	153797538	hypothetical protein ACTODO_00389	COG1190:COG1190	J:J
90793	2288	1	TCAAAGAATGGTTCGA	9.96	scaffold51402_2	40355	MH0003	GL0101272	153798347	hypothetical protein ACTODO_01221	COG0061:COG0061	G:G
90810	1406	0	TCGAACATTTTCTTTG	8.61	scaffold51458_2	40383	MH0003	GL0039279	241871077	carbonate dehydratase	COG3338:COG3338:COG3338	P:P:P
90914	999	0	TCGTACGATTATTCGT	9.88	scaffold51832_3	40590	MH0003	GL0067605	153798620	hypothetical protein ACTODO_01502	COG0308:COG0308	E:E
91002	1096	0	AGGAACAGACGTTCAG	9.26	scaffold52127_4	40732	MH0003	GL0022938	150270987	hypothetical protein BACCAP_03921	NOG14428	S
91037	274	1	AAGAGCGTACGTTCGA	11.08	scaffold52280_1	40812	MH0003	GL0013365	153797460	hypothetical protein ACTODO_00308	COG3250	G
91126	249	0	TCGAAGCCTTTTTCGT	8.51	scaffold52595_4	40941	MH0003	GL0039406	153799232	hypothetical protein ACTODO_02131	COG1947	I
91127	834	0	AAGAACAAGTTTTTGA	13.31	scaffold52595_6	40942	MH0003	GL0100370	153799042	hypothetical protein ACTODO_01939	COG0710:COG0710	E:E
91175	777	0	AGGAAAAAACTTTTGA	8.63	scaffold52744_2	41015	MH0003	GL0061666	167654934	hypothetical protein ANACAC_00314	COG0850:COG0850	D:D
91214	252	0	AAAAACAGACGTTCGA	14.1	scaffold52914_1	41102	MH0003	GL0002807	150273036	hypothetical protein BACCAP_02027	COG1722	L
91325	1057	1	CAAAACGAATGTTTTG	9.31	scaffold53243_6	41292	MH0003	GL0125088	153797750	hypothetical protein ACTODO_00609	COG0744:COG0744:COG0744:COG0744	M:M:M:M
91338	1148	1	CCGAAAATGCGTTCAT	10.93	scaffold53281_3	41310	MH0003	GL0147898	153798446	hypothetical protein ACTODO_01321	COG0486	R
91947	789	0	GCGAACTAAAGTTTGA	9.71	scaffold54935_1	42213	MH0003	GL0119922	153798707	hypothetical protein ACTODO_01590	COG0468:COG0468	L:L
91948	837	1	CAAAACAAATGTTCAA	11.99	scaffold54935_1	42213	MH0003	GL0119922	153798707	hypothetical protein ACTODO_01590	COG0468:COG0468	L:L
91990	282	1	TAGAAAAATTGGTTGA	10.79	scaffold55072_1	42286	MH0003	GL0000293	299817319	oxidoreductase	COG0665	E
92096	284	0	TGAAACAGATGTTCAG	8.99	scaffold55410_1	42461	MH0003	GL0151543:GL0151544	169258479	hypothetical protein ANASTE_02161	COG0583:COG0583	K:K
92485	853	0	ATGAAAAATCGTACGA	8.86	scaffold56612_2	43115	MH0003	GL0153824	153798453	hypothetical protein ACTODO_01329	COG1187:COG1187	J:J
92714	322	1	TGGAACAAGTTTTCAA	10.26	scaffold57293_1	43485	MH0003	GL0052919	223961186	hypothetical protein HOLDEFILI_04148	COG3682:COG3682:COG3682	K:K:K
92715	345	1	TTGACAATATGTTCTA	9.51	scaffold57293_1	43485	MH0003	GL0052919	223961186	hypothetical protein HOLDEFILI_04148	COG3682:COG3682:COG3682	K:K:K
92716	442	0	TCAAACATATGTTCAC	14.46	scaffold57293_1	43485	MH0003	GL0052919	223961186	hypothetical protein HOLDEFILI_04148	COG3682:COG3682:COG3682	K:K:K
92728	455	0	TAACACAAATTTTTGA	8.7	scaffold57315_5	43499	MH0003	GL0074986	150272532	hypothetical protein BACCAP_02453	COG2270:COG2270	R:R
92837	377	0	AAGAAAATATGAGCTT	8.92	scaffold57765_1	43726	MH0003	GL0070967	227178176	primosomal replication protein n	COG1198	L
92932	225	0	CCAAAAAAAAGTTCTA	10.26	scaffold58051_3	43874	MH0003	GL0072714	167666003	hypothetical protein ANACOL_02729	COG1082	G
92960	350	1	TTGCACAAATTTTCCA	8.92	scaffold58189_1	43952	MH0003	GL0086270	169258207	hypothetical protein ANASTE_01883	COG2071	R
92986	1498	0	GCGCACACATTTTCTG	9.29	scaffold58340_3	44017	MH0003	GL0137803	153797272	hypothetical protein ACTODO_00119	COG4962	U
93004	1928	0	CCGAATTTTTGTTCAA	9.33	scaffold58356_3	44025	MH0003	GL0063744	153798092	hypothetical protein ACTODO_00957	COG1924:COG1924:COG1924	I:I:I
93071	477	0	ATGAAATTTTGTTTGA	9.15	scaffold58530_1	44128	MH0003	GL0150282	153798366	hypothetical protein ACTODO_01240	COG1126	E
93086	290	0	CAGAAAATAGGTCCGG	9.1	scaffold58584_3	44148	MH0003	GL0142995	150271623	hypothetical protein BACCAP_03683	COG1396	K
93124	364	0	TCAAACAGATGATTTC	8.48	scaffold58693_1	44224	MH0003	GL0054983	153798754	hypothetical protein ACTODO_01639	COG1438:COG1438:COG1438	K:K:K
93162	12562	1	ATGAAAAAATGTACTT	9.19	scaffold58826_1	44273	MH0003	GL0066793	153798711	hypothetical protein ACTODO_01594	COG1674:COG1674	D:D
93163	12726	1	AAGAACTTGCGTTCGA	13.86	scaffold58826_1	44273	MH0003	GL0066793	153798711	hypothetical protein ACTODO_01594	COG1674:COG1674	D:D
93198	796	1	TAGAAAAATTGGTTGA	10.79	scaffold58908_1	44316	MH0003	GL0100290	153798690	hypothetical protein ACTODO_01573	COG0111:COG0111:COG0111:COG0111:COG0111:COG0111:COG0111:COG0111:COG0111:COG0111:COG0111:COG0111:COG0111:COG0111:COG0111:COG0111:COG0111:COG0111:COG0111:COG0111:COG0111:COG0111:COG0111:COG0111	E:E:E:E:E:E:E:E:E:E:E:E:H:H:H:H:H:H:H:H:H:H:H:H
93404	138	0	TTAAACAAGCGTTCTG	9.23	scaffold59471_2	44650	MH0003	GL0152237	153798924	hypothetical protein ACTODO_01815	COG3579:COG3579	E:E
93484	354	1	TCGAACACGTCGTCGC	8.86	scaffold59716_1	44779	MH0003	GL0106978	299817173	ABC superfamily ATP binding cassette transporter_ ABC protein	COG0488	R
93801	593	0	ACGGAAAAACGTTCGA	12.06	scaffold60568_1	45284	MH0003	GL0028443	153798187	hypothetical protein ACTODO_01054	COG0465	O
93922	343	1	AAGCACGTATTTTCCA	9.76	scaffold60909_1	45467	MH0003	GL0112880	295107417	Dihydroxyacetone kinase	COG2376	G
94135	2335	0	AAGAAAATGATTTCCA	8.5	scaffold61543_1	45808	MH0003	GL0116681	150271604	hypothetical protein BACCAP_03663	COG4905:COG4905:COG4905	S:S:S
94355	17618	1	TAAAAAATGCGTTCTG	10.84	scaffold62314_1	46197	MH0003	GL0027406	153797231	hypothetical protein ACTODO_00077	COG0363:COG0363	G:G
94416	734	1	GAAAACATACTTTCCA	8.92	scaffold62460_1	46287	MH0003	GL0136962	153798186	hypothetical protein ACTODO_01053	COG0634:COG0634	F:F
94514	6131	1	TCGAAGGTGTATTCTG	9.22	scaffold62843_3	46507	MH0003	GL0088823	167664845	hypothetical protein ANACOL_04300	COG1473:COG1473:COG1473:COG1473:COG1473:COG1473:COG1473	R:R:R:R:R:R:R
94518	618	0	AGAAACAATGGTTCGG	8.78	scaffold62845_2	46508	MH0003	GL0028902	153798707	hypothetical protein ACTODO_01590	COG0468	L
94580	174	1	AAGAAAGTGAGTTTTA	8.68	scaffold63044_2	46619	MH0003	GL0026779	153798375	hypothetical protein ACTODO_01249	COG0219	J
94603	1384	1	CCGAAAACCTGTGCCA	8.69	scaffold63136_3	46664	MH0003	GL0101954	153798242	hypothetical protein ACTODO_01109	COG0395:COG0395:COG0395	G:G:G
94642	659	0	CGAAACACTTGTTCAA	8.4	scaffold63285_4	46757	MH0003	GL0132461	150274948	hypothetical protein BACCAP_00029	COG1053:COG1053	C:C
94644	926	0	ATGAACGCATGATTGA	9.11	scaffold63285_4	46757	MH0003	GL0132461	150274948	hypothetical protein BACCAP_00029	COG1053:COG1053	C:C
94727	14831	0	TCGTACGTTTGTTCGC	13.66	scaffold63552_1	46912	MH0003	GL0024592	153797536	hypothetical protein ACTODO_00387	COG0580:COG0580:COG0580:COG0580	G:G:G:G
94728	14902	0	GCAAACATTTGTTCTG	13.5	scaffold63552_1	46912	MH0003	GL0024592	153797536	hypothetical protein ACTODO_00387	COG0580:COG0580:COG0580:COG0580	G:G:G:G
94746	14995	1	TCGAACGTTTGTTCAA	16.66	scaffold63552_4	46915	MH0003	GL0149012	153798862	hypothetical protein ACTODO_01750	COG1739	S
94801	1260	0	AAGAACATCTTTTTGT	12.22	scaffold63752_1	47024	MH0003	GL0072339	150274065	hypothetical protein BACCAP_01106	COG0614	P
94803	659	0	TGGAACGCTTTTACGA	9.48	scaffold63756_2	47029	MH0003	GL0023030	153798938	hypothetical protein ACTODO_01829	COG1132	V
94813	725	1	TCGAACTAATGTACAC	8.67	scaffold63794_2	47055	MH0003	GL0009305	153797397	hypothetical protein ACTODO_00245	COG0205	G
94827	9950	1	ACGAACGTTTCATCGC	8.99	scaffold63816_2	47071	MH0003	GL0141779:GL0141778	153797528:153798479	hypothetical protein ACTODO_00379:hypothetical protein ACTODO_01355	COG2252:COG2252:COG2252:COG2252:COG2252:COG2252:COG0474:COG0474	R:R:R:R:R:R:P:P
95101	1969	1	ACAAACAAACGTTCCT	12.37	scaffold64604_2	47504	MH0003	GL0062041	150274357	hypothetical protein BACCAP_00559	COG1186	J
95283	520	0	TCGAAAAAATTTTCAA	13.12	scaffold65247_1	47868	MH0003	GL0025371	153798802	hypothetical protein ACTODO_01689	COG0335	J
95356	28320	0	TGGAGCAAGTGTTCGC	9.1	scaffold65530_1	48040	MH0003	GL0088693	241871193	conserved hypothetical protein	COG0629	L
95414	968	1	CCGAAGATGTTTTCGA	12.28	scaffold65725_2	48154	MH0003	GL0081398	153798048	hypothetical protein ACTODO_00911	COG1173:COG1173	E:P
95548	438	1	CCGTACATCTGTTCGA	12.93	scaffold66110_1	48382	MH0003	GL0067476	153798707	hypothetical protein ACTODO_01590	COG0468	L
95610	1742	1	AAGAACAGATATTTAA	9.21	scaffold66313_2	48504	MH0003	GL0127135	167667657	hypothetical protein ANACOL_01678	COG0840:COG0840	N:T
95667	465	1	CCGATAATATTTTCTT	9.74	scaffold66524_2	48617	MH0003	GL0013164	153797920	hypothetical protein ACTODO_00782	COG1278:COG1278	K:K
95677	20440	1	CGAAATAAATGTTCGT	9.99	scaffold66545_2	48626	MH0003	GL0097668	153797425	hypothetical protein ACTODO_00273	COG1744	R
95712	783	0	TGGAATAAATTTTTGA	10.8	scaffold66608_4	48663	MH0003	GL0063924	241870817	permease	COG0628:COG0628	R:R
95758	6313	1	TTGCACATAAGTTTGT	9.13	scaffold66830_3	48772	MH0003	GL0046969	292808808	conserved hypothetical protein	COG3210:COG3210:COG3210	U:U:U
95979	2058	0	CCGATCACGTGTTCGA	14.16	scaffold67329_4	49129	MH0003	GL0082142	153797516	hypothetical protein ACTODO_00366	COG0303:COG0303:COG0303	H:H:H
96059	13005	1	CCGAAAGCTGGTTTGG	8.38	scaffold67547_1	49259	MH0003	GL0148911	150271324	hypothetical protein BACCAP_03383	COG0577:COG0577:COG0577:COG0577:COG0577:COG0577	V:V:V:V:V:V
96120	764	0	GAAAAAACCTGTTCGT	9.07	scaffold67678_3	49365	MH0003	GL0101349	153797379	hypothetical protein ACTODO_00227	COG0039	C
96129	1579	1	GCGAACAACCGTCCGG	8.7	scaffold67706_2	49380	MH0003	GL0085110	153798633	hypothetical protein ACTODO_01516	COG1530:COG1530:COG1530	J:J:J
96180	360	0	GCAAACAAAGTTTCTA	8.51	scaffold67856_1	49451	MH0003	GL0144277	241872012	purine-cytosine transport protein	COG1457:COG1457	F:F
96181	423	1	CAGAAAAGACGTTCCG	10.34	scaffold67856_1	49451	MH0003	GL0144277	241872012	purine-cytosine transport protein	COG1457:COG1457	F:F
96218	100	0	CTGAACGAATGTTTTC	9.91	scaffold67979_3	49525	MH0003	GL0114951	153798837	hypothetical protein ACTODO_01724	COG0463:COG0463:COG0463	M:M:M
96252	39	1	TGGAAAATCTGGTCGT	9.01	scaffold68084_3	49594	MH0003	GL0091167:GL0091168	241871704	phosphate ABC superfamily ATP binding cassette transporter substrate-binding protein	COG0226:COG0573	P:P
96261	1235	0	CAGGACGGATGTTTGT	8.38	scaffold68100_1	49603	MH0003	GL0032016	153798458	hypothetical protein ACTODO_01334	COG0021:COG0021	G:G
96263	17	1	TGGATCATCTGTTTGT	9.44	scaffold68110_4	49609	MH0003	GL0136346	153797544	hypothetical protein ACTODO_00395	COG1175	G
96356	25	0	CTGAACGGAAGTTCTT	8.5	scaffold68376_1	49775	MH0003	GL0073449	167666242	hypothetical protein ANACOL_02974	COG0583	K
96430	19	0	TTTAACAAATTTTCGA	10.22	scaffold68527_2	49877	MH0003	GL0085394	167654418	hypothetical protein ANACAC_00597	COG0860	M
96478	267	0	AAAAACAAATTTTTCA	8.8	scaffold68724_1	49979	MH0003	GL0046165	150273235	hypothetical protein BACCAP_01713	COG0718	S
96597	1554	0	TGGAAGAATTGATCGA	9.04	scaffold69070_1	50202	MH0003	GL0151835	153798244	hypothetical protein ACTODO_01111	COG0366:COG0366:COG0366	G:G:G
96600	416	0	ACGCAAACGTTTTCGT	9.19	scaffold69077_4	50207	MH0003	GL0028808	150272425	hypothetical protein BACCAP_02677	COG1640:COG1640	G:G
96601	615	1	AAGAAAACGTTTGCGT	8.75	scaffold69077_4	50207	MH0003	GL0028808	150272425	hypothetical protein BACCAP_02677	COG1640:COG1640	G:G
96784	454	0	GCGAAAAAAGTTTCGG	9.73	scaffold69551_2	50562	MH0003	GL0052282	153797306	hypothetical protein ACTODO_00153	COG1146	C
96786	917	1	TCAGAACTATGTTCGA	8.84	scaffold69551_4	50563	MH0003	GL0057518	153799328	hypothetical protein ACTODO_00018	COG0262:COG0262	H:H
96925	3563	0	AAGATCATCTTTTCGA	10.99	scaffold69899_1	50804	MH0003	GL0032258	150274942	hypothetical protein BACCAP_00023	COG1368:COG1368:COG1368:COG1368	M:M:M:M
96926	3671	0	TTGAACCTATTTACGA	9.13	scaffold69899_1	50804	MH0003	GL0032258	150274942	hypothetical protein BACCAP_00023	COG1368:COG1368:COG1368:COG1368	M:M:M:M
96948	1239	0	CGGAACACGTGTATGA	9.05	scaffold69914_1	50827	MH0003	GL0125149	150273649	hypothetical protein BACCAP_01543	COG1012:COG1012:COG1012:COG1012	C:C:C:C
96960	358	0	TAAAAGATTTGTTCGA	13.49	scaffold69939_2	50842	MH0003	GL0141565	148531443	NusB antitermination factor	COG0781:COG0781	K:K
97004	171	1	TTGCACTTTTGTTCTA	9.24	scaffold70076_2	50932	MH0003	GL0087781	150271516	hypothetical protein BACCAP_03575	COG3716:COG3716	G:G
97005	407	1	TCGAAGAGTTGTATGA	9.28	scaffold70076_2	50932	MH0003	GL0087781	150271516	hypothetical protein BACCAP_03575	COG3716:COG3716	G:G
97215	741	0	GAGAAAGAATTTTTGA	9.51	scaffold70577_3	51317	MH0003	GL0032311	153797272	hypothetical protein ACTODO_00119	COG4962:COG4962:COG4962	U:U:U
97216	704	0	AAGAACGGTTATCCGA	8.61	scaffold70577_3	51317	MH0003	GL0032311	153797272	hypothetical protein ACTODO_00119	COG4962:COG4962:COG4962	U:U:U
97225	330	0	CCGAACATTTGTTCTG	17.79	scaffold70624_1	51353	MH0003	GL0081208	150273479	hypothetical protein BACCAP_01373	COG4277:COG4277	R:R
97228	34	1	CCGAACGAATTTTGGA	9.36	scaffold70630_4	51361	MH0003	GL0022259	153798961	hypothetical protein ACTODO_01852	COG2190:COG2190	G:G
97294	36	0	TCGTACCGATGTTCCA	8.66	scaffold70759_4	51450	MH0003	GL0061197	153798433	hypothetical protein ACTODO_01308	COG0463	M
97491	736	1	TCAAAAGTATGTTATT	8.45	scaffold71252_1	51809	MH0003	GL0069832	150271211	hypothetical protein BACCAP_03781	COG1686:COG1686	M:M
97492	954	1	AAGAAAATTGTTTCCA	9.17	scaffold71252_1	51809	MH0003	GL0069832	150271211	hypothetical protein BACCAP_03781	COG1686:COG1686	M:M
97500	80	0	CCGAACATATTTTCTT	16.4	scaffold71270_1	51825	MH0003	GL0103464:GL0103465	150272254	hypothetical protein BACCAP_02705	COG3655:COG0270	K:L
97551	2385	1	CCGAAAAATCTTTCTG	9.87	scaffold71432_1	51934	MH0003	GL0066764	153797860	hypothetical protein ACTODO_00720	COG1167:COG1167:COG1167:COG1167	E:E:K:K
97611	987	0	TCTAATAGTTGTTTGA	9.28	scaffold71543_2	52010	MH0003	GL0040241	212677145	hypothetical protein ANHYDRO_00424	COG1479	S
97669	659	1	GCAAACATATGTTCTG	14.45	scaffold71650_1	52091	MH0003	GL0103635	150271039	hypothetical protein BACCAP_03974	COG0732:COG0732:COG0732:COG0732	V:V:V:V
97685	541	0	TTGCAAACAAGTTCGA	8.92	scaffold71710_4	52131	MH0003	GL0062443	223963857	hypothetical protein HOLDEFILI_01604	COG0666:KOG0504	R:R
97772	782	0	TCACACATTTTTTCTT	9.83	scaffold71943_1	52298	MH0003	GL0088027	153798834	hypothetical protein ACTODO_01721	COG3279:COG3279	K:T
97884	498	1	TTGAACGTTTTTACGT	9.72	scaffold72236_1	52526	MH0003	GL0007090	299817552	conserved hypothetical protein	COG0265	O
97937	163	1	AAGAAAATATTTTTCC	9.58	scaffold72356_1	52624	MH0003	GL0115686	153797328	hypothetical protein ACTODO_00175	COG3525:COG3525:COG3525	G:G:G
97995	694	1	TCGCATCAACGTTCGT	8.48	scaffold72469_2	52712	MH0003	GL0117758	167668515	hypothetical protein ANACOL_00881	COG1344:COG1344	N:N
97996	780	0	AAAAACAAGTTTTTGT	9.12	scaffold72469_2	52712	MH0003	GL0117758	167668515	hypothetical protein ANACOL_00881	COG1344:COG1344	N:N
98011	151	1	TAAAACTTACGTTTTA	9.56	scaffold72498_1	52738	MH0003	GL0094802	158447700	hypothetical protein PEPMIC_00139	COG0697:COG0697:COG0697:COG0697:COG0697:COG0697	E:E:G:G:R:R
98220	36	0	TCAAACTAAAGTTCGT	10.81	scaffold72981_1	53114	MH0003	GL0021168	153798694	hypothetical protein ACTODO_01577	COG1974:COG1974:COG1974:COG1974	K:K:T:T
98227	780	1	ACGAAAAAATTTATGA	9.89	scaffold73002_1	53131	MH0003	GL0008708	224523293	hypothetical protein CATMIT_03008	COG0438	M
98506	610	0	TCGAACGTTTGAATGC	8.97	scaffold73579_1	53608	MH0003	GL0145523	153798775	hypothetical protein ACTODO_01662	COG1027	E
98593	61	1	TAGAAAATATGTGTAA	10.09	scaffold73781_1	53758	MH0003	GL0011303	150270860	hypothetical protein BACCAP_04022	COG0381	M
98617	934	1	AAGAAAAAAGTTTTGA	9.45	scaffold73856_2	53812	MH0003	GL0136707	150275007	hypothetical protein BACCAP_00088	COG1012:COG1012	C:C
98952	578	1	AAGGAGATATGTTCCA	8.42	scaffold74436_1	54324	MH0003	GL0012587	153797387	hypothetical protein ACTODO_00235	COG1131	V
99048	2422	1	TAGAACACATGCACGG	10.14	scaffold74617_1	54477	MH0003	GL0133369:GL0133370	241870808	hypothetical protein HMPREF0877_1035	COG0772:COG0772:COG0345:COG0345	D:D:E:E
99088	1322	1	AAAAACGGATGATCGC	8.5	scaffold74685_2	54528	MH0003	GL0097410	227351422	RND family efflux transporter MFP subunit	COG0845:COG0845	M:M
99254	888	0	TCGAACATGTTTTTAA	12.35	scaffold75030_1	54836	MH0003	GL0002641	150274311	hypothetical protein BACCAP_00513	COG1228	Q
99766	188	0	TGGAACGATTTTTCAA	9.28	scaffold75900_2	55572	MH0003	GL0125239	153797243	hypothetical protein ACTODO_00089	COG2233	F
99857	255	0	ACGATTACACGTTCTG	8.73	scaffold76099_1	55732	MH0003	GL0108424	150272641	hypothetical protein BACCAP_02319	COG0619	P
99914	776	1	TCTAACATATTTTCAC	9.12	scaffold76179_2	55811	MH0003	GL0058936	153798871	hypothetical protein ACTODO_01761	COG1131:COG1131:COG1131	V:V:V
99915	1059	1	CAGAAAATACTTTTTC	8.52	scaffold76179_2	55811	MH0003	GL0058936	153798871	hypothetical protein ACTODO_01761	COG1131:COG1131:COG1131	V:V:V
99916	890	0	AAGATAGAATGTTTGT	8.62	scaffold76179_2	55811	MH0003	GL0058936	153798871	hypothetical protein ACTODO_01761	COG1131:COG1131:COG1131	V:V:V
100100	2332	0	CCGAAAAAGTGTACTG	9.97	scaffold76520_1	56082	MH0003	GL0076476	150271892	hypothetical protein BACCAP_03044	COG1484	L
100188	1104	1	TTGAACGCGTGTTTAA	8.64	scaffold76659_1	56217	MH0003	GL0021595:GL0021596	153797410	hypothetical protein ACTODO_00258	COG4604:COG4607	P:P
100410	1655	1	TGAATCATGCGTTCGA	8.98	scaffold77026_1	56547	MH0003	GL0109911	150270691	hypothetical protein BACCAP_04132	COG1457	F
100418	37646	0	TTGAAAATTTGATCCG	8.41	scaffold77026_1	56547	MH0003	GL0109942:GL0109940:GL0109939:GL0109938:GL0109937	260849596	conserved hypothetical protein	COG1479:COG1479:COG1479:COG1479:COG1479:COG1052:COG1052:COG1052:COG1052:COG1052:COG1052:COG1052:COG1052:COG1052:COG1052:COG1052:COG1052:COG1052:COG1052:COG1052:COG1052:COG1052:COG1052:COG1052:COG1052:COG1052:COG1052:COG1052:COG1052:COG1052:COG1052:COG1052:COG1052:COG1052:COG1052:COG1957:COG1957:COG1957:COG1957:COG1957:COG3579:COG3579:COG3579:COG3579:COG3579	S:S:S:S:S:C:C:C:C:C:H:H:H:H:H:R:R:R:R:R:C:C:C:C:C:H:H:H:H:H:R:R:R:R:R:F:F:F:F:F:E:E:E:E:E
100504	2890	1	TCGAAACCGCTTTCGT	8.8	scaffold77185_1	56698	MH0003	GL0104206	153798962	hypothetical protein ACTODO_01853	COG3250:COG3250:COG3250:COG3250	G:G:G:G
100622	1020	0	GGGAACAGATGTGCGG	10.01	scaffold77363_1	56878	MH0003	GL0018715	153798683	hypothetical protein ACTODO_01566	COG0275:COG0275	M:M
100665	7609	0	TTGAAAATATGGTTGA	10.24	scaffold77400_1	56916	MH0003	GL0073446	167668327	hypothetical protein ANACOL_00685	COG2932:COG2932	K:K
100678	259	0	TCAAACGCATTTTTTA	10.48	scaffold77415_1	56940	MH0003	GL0015947	153797479	hypothetical protein ACTODO_00327	COG0200	J
100686	1013	0	ACGATCAAATGATCGG	11.02	scaffold77440_1	56969	MH0003	GL0089648	153797703	hypothetical protein ACTODO_00560	COG0745:COG0745	K:T
100766	326	1	ACGAACATCTTTTTGA	14.08	scaffold77538_5	57078	MH0003	GL0070727	150270750	hypothetical protein BACCAP_04192	COG4472	S
100851	79	0	TATAACAAATTTTCGG	11.41	scaffold77649_1	57192	MH0003	GL0075885	153797401	hypothetical protein ACTODO_00249	COG0282	C
100972	719	0	TATAACACTTGTGCTT	8.46	scaffold77830_3	57387	MH0003	GL0027434:GL0027433	153798380	hypothetical protein ACTODO_01254	COG0438:COG0438:COG1063:COG1063:COG1063:COG1063	M:M:E:E:R:R
101048	907	1	ATGAACATATGTACAC	9.04	scaffold77921_2	57478	MH0003	GL0019164	241871703	phosphate ABC superfamily ATP binding cassette transporter_ membrane protein	COG0573	P
101107	1032	1	CCGATCATCTGATCGG	8.55	scaffold78015_1	57576	MH0003	GL0122063	167667521	hypothetical protein ANACOL_01542	COG1377:COG1377	N:U
101112	39	1	CAGAAAAACGGTTCTT	8.74	scaffold78025_2	57584	MH0003	GL0006514	150271468	hypothetical protein BACCAP_03527	COG0812	M
101188	1351	1	TCAAACACTTGATTGC	9.85	scaffold78124_2	57693	MH0003	GL0046985	241871272	3-hydroxy-3-methylglutaryl-coenzyme A reductase / 3-hydroxy-3-methylglutaryl-coenzyme Auctase	COG1257:COG1257	I:I
101189	1393	1	TAAAAGAGTCGTTCGT	8.63	scaffold78124_2	57693	MH0003	GL0046985	241871272	3-hydroxy-3-methylglutaryl-coenzyme A reductase / 3-hydroxy-3-methylglutaryl-coenzyme Auctase	COG1257:COG1257	I:I
101227	620	0	TAAAAACTATGTTTGG	9.26	scaffold78172_1	57744	MH0003	GL0075502	153798958	hypothetical protein ACTODO_01849	COG1136	V
101347	520	1	TGGAACAACTGATCGA	11.92	scaffold78378_1	57986	MH0003	GL0099385	257198619	toxin-antitoxin system_ antitoxin component_ Xre family	COG1396:COG1396	K:K
101461	899	0	TCGAACAAAAGCTTTA	9.4	scaffold78525_1	58230	MH0003	GL0148753	153797995	hypothetical protein ACTODO_00858	COG1360	N
101840	229	1	TAAAAAATTTTTTTGG	9.51	scaffold78946_1	58928	MH0003	GL0017506	224523575	hypothetical protein CATMIT_02657	COG4166:COG4166	E:E
101866	516	1	ACGAACGTTTAATTGT	8.94	scaffold78981_1	58983	MH0003	GL0015164	153797528	hypothetical protein ACTODO_00379	COG2252:COG2252	R:R
101892	563	0	ACGTAAACTTGTTTGA	9.67	scaffold79001_2	59019	MH0003	GL0061480	299816634	D-alanine--D-alanyl carrier protein ligase subunit 2	COG0236:COG0236	I:Q
101894	341	1	TTGAAAAAATTTTCAA	9.53	scaffold79001_6	59023	MH0003	GL0093930	227864918	conserved hypothetical protein	COG0531	E
101982	1290	0	AAAAACTGATGTTCTG	8.86	scaffold79097_1	59177	MH0003	GL0009458	153799315	hypothetical protein ACTODO_00005	COG0281	C
102030	2532	0	GCAAACATATGTCCGG	11.26	scaffold79136_2	59236	MH0003	GL0153979	150271765	hypothetical protein BACCAP_02917	COG1961:COG1961:COG1961	L:L:L
102097	608	0	TAAAACGATCTTTCGG	9.49	scaffold79201_2	59342	MH0003	GL0122572	153798593	hypothetical protein ACTODO_01475	COG1196:KOG0933:KOG0933	D:B:D
102233	878	0	GAAAACAAACGTTTTT	8.73	scaffold79321_1	59521	MH0003	GL0111828	167653887	hypothetical protein ANACAC_01639	COG4870:COG4870	O:O
102287	42	1	TAGAACTATTCTTCTA	9.94	scaffold79372_2	59601	MH0003	GL0126037	227180610	HAD superfamily hydrolase	COG0582	L
102310	1663	1	TCTAAAATACGTTCCC	9.55	scaffold79391_1	59633	MH0003	GL0061763:GL0061764	150274296	hypothetical protein BACCAP_00498	COG0249:COG0249:COG0249:COG1692:COG1692:COG1692	L:L:L:S:S:S
102313	2834	0	AAAAACAGTGGTTCGC	10.06	scaffold79393_1	59635	MH0003	GL0143555	169257858	hypothetical protein ANASTE_01527	COG2309:COG2309	E:E
102538	458	1	ACAAACATGCGTCCGT	10.03	scaffold79539_3	59860	MH0003	GL0086352	153798064	hypothetical protein ACTODO_00929	COG1135:COG1135	P:P
102687	1162	0	ACGAAAAGACTTACGT	8.56	scaffold79636_2	59996	MH0003	GL0153139	171278313	hypothetical protein BIFDEN_01813	COG0346	E
102688	1713	0	TCGATCTCTTGTTTGC	8.74	scaffold79637_1	59997	MH0003	GL0113749	169259424	hypothetical protein ANASTE_00245	COG1878	R
102800	842	0	CAGAAAAAATGCTTGA	9.26	scaffold79724_1	60122	MH0003	GL0032511	241870516	tetratricopeptide repeat family protein	COG0457:COG0457	R:R
102828	158	1	CCAATCACATGTTTGA	10.1	scaffold79737_1	60138	MH0003	GL0103292	150273421	hypothetical protein BACCAP_01315	COG0489	D
102894	1036	0	AAAATCATTTGTTCTT	10.18	scaffold79785_1	60201	MH0003	GL0088754	153798483	hypothetical protein ACTODO_01359	COG0237:COG0237:COG0237:COG0237:COG0237	H:H:H:H:H
103070	481	0	TTGATAATAAGTTCTA	8.47	C3773514_1	60390	MH0003	GL0105286	158446369	hypothetical protein PEPMIC_01168	COG3966	M
103083	50	1	TAGAAAATCCATACGA	8.6	C3774034_1	60438	MH0003	GL0091404	150270573	hypothetical protein BACCAP_04357	COG0825:COG0825	I:I
103105	46	0	CCGAACGGCCGTTCTG	10.18	C3775105_1	60515	MH0003	GL0103526	224955999	hypothetical protein EUBHAL_00880	COG1388	M
103151	6	1	TGGAAAGAAGATTCGA	8.67	C3777011_1	60693	MH0003	GL0140700	167653104	hypothetical protein ANACAC_02463	COG0494:COG0494	L:R
103276	199	1	GCGCATATGCGTTCGC	8.55	C3784399_1	61297	MH0003	GL0085054	291544024	dTDP-4-dehydrorhamnose 3_5-epimerase and related enzymes	COG0451:COG0451	G:M
103370	505	0	TCGAAAAGGCGTATGA	9.57	C3789247_1	61696	MH0003	GL0092886	150269792	hypothetical protein BACCAP_04857	COG0220:COG0220:COG0220	R:R:R
103467	414	1	AATAAAAATCGTTCGT	8.71	C3793999_1	62079	MH0003	GL0131967	167653378	hypothetical protein ANACAC_01128	COG3049	M
103496	77	1	TCAAAAAAATTTTAGA	8.48	C3795513_1	62190	MH0003	GL0044340	158439985	hypothetical protein CLOBOL_01973	COG0532	J
103500	242	1	TCGAACCCATGTTCGA	18.12	C3795687_1	62205	MH0003	GL0096699	150271834	hypothetical protein BACCAP_02986	COG0389	L
103595	551	1	TACAAAACTTGTTCTT	9.01	C3800531_1	62573	MH0003	GL0152761	219621152	probable permease protein of ABC transporter system	COG1132	V
103660	22	1	TTGAACGGATTTTTTA	9.37	C3804311_1	62848	MH0003	GL0033681	153798659	hypothetical protein ACTODO_01542	COG0290	J
103733	203	1	TCGAAGACGCGTTTTG	8.61	C3807650_1	63106	MH0003	GL0066187	167666008	hypothetical protein ANACOL_02734	COG1167:COG1167:COG1167:COG1167	E:E:K:K
103822	571	0	ACGAAAGATGATTCGT	8.92	C3811614_1	63398	MH0003	GL0036905	153797451	hypothetical protein ACTODO_00299	COG0787	M
103833	563	1	ACGAACAGATACTTGA	8.68	C3812148_1	63443	MH0003	GL0155246	153798244	hypothetical protein ACTODO_01111	COG0366	G
103853	71	0	AGGAACATGTATTTGT	10.76	C3813114_1	63512	MH0003	GL0069453	150270467	hypothetical protein BACCAP_04251	COG3314	S
103875	290	0	ACGCAGATGTGTTCGA	11.6	C3814384_1	63598	MH0003	GL0045640	153797507	hypothetical protein ACTODO_00355	COG0086	K
104042	158	0	TCAAAAATATTTTCAT	10.05	C3822900_1	64196	MH0003	GL0005227	167654538	hypothetical protein ANACAC_00718	COG1961	L
104068	635	1	TCGAACAGTTTGACGA	8.46	C3823974_1	64271	MH0003	GL0075484	150271273	hypothetical protein BACCAP_03332	COG3505:COG3505	U:U
104092	569	1	TTAAACATATTTTCTA	12.31	C3825126_1	64346	MH0003	GL0046588	153797832	hypothetical protein ACTODO_00692	COG1609	K
104156	30	0	AATAACATAGGTTCTC	9.24	C3828774_1	64565	MH0003	GL0050185	150272772	hypothetical protein BACCAP_02211	COG1393	P
104191	660	1	CAGAACGCCTTTTCGG	10.43	C3830076_1	64654	MH0003	GL0027001	167668715	hypothetical protein ANACOL_00398	COG0624	E
104358	6	1	ACGTAAGTATGTTTTA	8.83	C3837560_1	65171	MH0003	GL0151439	153798605	hypothetical protein ACTODO_01487	COG0060	J
104384	337	0	TAGAAATTAAGTTTTA	9.14	C3838896_1	65252	MH0003	GL0103579	150272468	hypothetical protein BACCAP_02389	COG0629	L
104492	194	1	TAAAACTTATGATCTA	9.52	C3843840_1	65550	MH0003	GL0131161	167666096	hypothetical protein ANACOL_02822	COG3547:COG3547	L:L
104558	168	1	AAGAATATATTTTGGA	8.82	C3848102_1	65787	MH0003	GL0077305	153798334	hypothetical protein ACTODO_01206	COG0613	R
104739	790	0	TGAAAAAAGTGTTCGT	11.12	C3856686_1	66239	MH0003	GL0076943	167652608	hypothetical protein ANACAC_02690	COG1026:COG1026	R:R
104762	45	0	TCAAACAAACTTTTTG	9.16	C3858072_1	66301	MH0003	GL0070325	150271211	hypothetical protein BACCAP_03781	COG1686	M
104788	678	1	TAGAACGATTGTATTC	9.6	C3859052_1	66365	MH0003	GL0095439	150273401	hypothetical protein BACCAP_01295	COG0463:COG0463	M:M
104789	778	1	AATAAAATACGTTTGA	9.29	C3859052_1	66365	MH0003	GL0095439	150273401	hypothetical protein BACCAP_01295	COG0463:COG0463	M:M
104827	583	0	TAGAACAGGGATTTGA	9.78	C3860950_1	66454	MH0003	GL0117534	255266978	putative LPS biosynthesis protein	COG0037:COG0037	D:D
104848	855	0	AAGAAAATATTTATTA	8.56	C3861792_1	66496	MH0003	GL0056573	150271142	hypothetical protein BACCAP_03712	COG1609	K
104938	846	0	TAAAAAATGCGTTTGC	9.87	C3866078_1	66697	MH0003	GL0069638	291544817	Transglutaminase-like superfamily	COG5279:COG5279:COG5279	D:D:D
105287	499	0	TCAAACATGCATTTCA	8.37	C3883814_1	67419	MH0003	GL0032087	150270343	hypothetical protein BACCAP_04528	COG0569	P
105375	1056	0	CAAAACAATGGTTCTC	8.98	C3888258_1	67585	MH0003	GL0013044	150272795	hypothetical protein BACCAP_02236	COG3437:COG3437	K:T
105422	352	0	GAAAACAAATCTTCTA	8.79	C3890912_1	67673	MH0003	GL0056708	153798858	hypothetical protein ACTODO_01745	COG0685	E
105510	576	0	GAGAACCTATATTCTT	9.97	C3895392_1	67807	MH0003	GL0012556	116103779	ABC-type multidrug transport system_ ATPase and permease component	COG1132	V
105649	80	0	TCGCACAAAAATTCTA	10.12	C3902980_1	68025	MH0003	GL0127516	167665677	hypothetical protein ANACOL_03252	COG3039:COG3039	L:L
105679	498	0	TTGCACATTTTTTCGA	11.94	C3904382_1	68061	MH0003	GL0015286	153798594	hypothetical protein ACTODO_01476	COG0105:COG0105:COG0105	F:F:F
105847	1572	1	TTGAAATTATTTTCTA	9.38	C3912810_1	68304	MH0003	GL0045862	150271532	hypothetical protein BACCAP_03591	COG1309	K
105923	1489	0	TCAAAAATTATTTCTA	9.44	C3916524_1	68392	MH0003	GL0055463	153799077	hypothetical protein ACTODO_01974	COG1249:COG1249	C:C
106025	183	1	CGGAACAATTATTCCT	9.23	C3920116_1	68482	MH0003	GL0071726	153798665	hypothetical protein ACTODO_01548	COG0587:COG0587	L:L
106039	269	0	TTGAATATATATTTTG	8.4	C3920820_1	68494	MH0003	GL0009785:GL0009784	150274184	hypothetical protein BACCAP_00843	NOG10984:NOG10984:NOG10984:NOG39189:NOG39189:NOG39189	S:S:S:S:S:S
108161	475	0	ACAAAGATATTTTCTT	8.86	scaffold2959_2	997	MH0004	GL0032440	153798311	hypothetical protein ACTODO_01182	COG0080:COG0080	J:J
108523	224	0	TAAAAAGCACTTTCGT	8.61	scaffold5381_2	1757	MH0004	GL0030013	153798028	hypothetical protein ACTODO_00891	COG0394	T
108566	326	0	AAGAACGGTATTTCGT	9.42	scaffold5578_4	1829	MH0004	GL0021855	153798311	hypothetical protein ACTODO_01182	COG0080	J
108929	1038	1	CAAAAATGATGTTCGA	9.01	scaffold8060_3	2595	MH0004	GL0030588	145847343	hypothetical protein RUMTOR_01515	COG0286:COG0286	V:V
109141	687	0	AAGAAAAGACTTTCCT	8.63	scaffold9189_1	3001	MH0004	GL0026495	153798222	hypothetical protein ACTODO_01089	COG0168	P
109190	1081	0	TAGAATATGCATTCTA	11.45	scaffold9525_7	3087	MH0004	GL0023658	167654805	hypothetical protein ANACAC_00468	COG2865:COG2865	K:K
109404	452	1	TCGAATATCCTTTTGC	9.06	scaffold10666_2	3474	MH0004	GL0002417	153799022	hypothetical protein ACTODO_01919	COG0358	L
109443	6222	1	TCAAATAAACGATCGA	10.17	scaffold11013_2	3593	MH0004	GL0035454	292810585	ExsB protein	COG0603:COG0603:COG0603	R:R:R
109467	101	1	CCGAAAATTCGCTCGG	9.58	scaffold11273_1	3664	MH0004	GL0000455	153798675	hypothetical protein ACTODO_01558	COG0773	M
109473	1803	1	GAGAAAGAATTTTTGA	9.51	scaffold11310_1	3680	MH0004	GL0009279	153797272	hypothetical protein ACTODO_00119	COG4962:COG4962:COG4962:COG4962	U:U:U:U
109474	1840	1	AAGAACGGTTATCCGA	8.61	scaffold11310_1	3680	MH0004	GL0009279	153797272	hypothetical protein ACTODO_00119	COG4962:COG4962:COG4962:COG4962	U:U:U:U
109723	531	0	AAGACAATATTTTCGT	8.59	scaffold13054_3	4189	MH0004	GL0025628	153798994	hypothetical protein ACTODO_01891	COG0005	F
109764	404	0	TAGCATGGATGTTCTT	9.17	scaffold13322_5	4277	MH0004	GL0021865	150275041	hypothetical protein BACCAP_00123	COG0338	L
109944	9	1	AAGAACAGCGTTTCGG	8.54	scaffold14733_2	4698	MH0004	GL0018900	153798646	hypothetical protein ACTODO_01529	COG1200:COG1200:COG1200:COG1200	K:K:L:L
110087	1236	0	GTGAACGTGTTTTCTT	8.52	scaffold15750_2	5018	MH0004	GL0001819	153798522	hypothetical protein ACTODO_01399	COG0317:COG0317:COG0317:COG0317:COG0317:COG0317	K:K:K:T:T:T
110942	35	0	CGGAACATGTGTTTAT	9.08	scaffold22474_8	6946	MH0004	GL0041308	153798704	hypothetical protein ACTODO_01587	COG0621:COG0621	J:J
111124	22	1	CCGAAAAAGTGGTCGG	10.13	scaffold23929_7	7396	MH0004	GL0010242	153797503	hypothetical protein ACTODO_00351	COG0048	J
111250	193	1	TACAACAATTGTTTCA	8.53	scaffold24827_2	7661	MH0004	GL0043420	150270899	hypothetical protein BACCAP_04061	COG0548:COG0548	E:E
111500	230	1	AAAAATATCTATTCGA	8.84	scaffold27229_1	8359	MH0004	GL0013884	153798907	hypothetical protein ACTODO_01798	COG0216:COG0216	J:J
111501	260	1	AGGAACAATTATTTTA	9.71	scaffold27229_1	8359	MH0004	GL0013884	153798907	hypothetical protein ACTODO_01798	COG0216:COG0216	J:J
111745	1423	0	GAGAACATTCTTTCAA	9.8	scaffold29240_1	8945	MH0004	GL0031798	153798795	hypothetical protein ACTODO_01682	COG4974	L
112214	145	0	CCGAACGGCCGTTCCG	8.83	scaffold32829_1	9998	MH0004	GL0030106	153798704	hypothetical protein ACTODO_01587	COG0621	J
112632	873	1	ACGAAAGGTTTTTCCT	8.76	scaffold36208_2	10967	MH0004	GL0032359	153798707	hypothetical protein ACTODO_01590	COG0468:COG0468:COG0468	L:L:L
113667	27	0	GCGAAAGTATGTCCTT	9.8	scaffold43094_2	13066	MH0004	GL0031952	153798458	hypothetical protein ACTODO_01334	COG0021	G
114167	3293	0	TTAAACATATATACGT	8.65	scaffold46187_3	14121	MH0004	GL0022194:GL0022193	153797287	hypothetical protein ACTODO_00134	COG0438:COG0438:COG0438:COG0438:COG0438:COG0677:COG0677:COG0677:COG0677:COG0677	M:M:M:M:M:M:M:M:M:M
114252	856	1	GCAAATGGTTGTTCGA	9.59	scaffold46695_2	14297	MH0004	GL0034111	153798666	hypothetical protein ACTODO_01549	COG0564	J
114404	1596	0	TCGCATACATATTCTA	10.24	scaffold47364_8	14570	MH0004	GL0023365:GL0023366:GL0023367:GL0023368	153799074	hypothetical protein ACTODO_01971	COG1875:COG1875:COG1875:COG1875:COG0776:COG0776:COG0776:COG0776:COG1793:COG1793:COG1793:COG1793:COG3617:COG3617:COG3617:COG3617	T:T:T:T:L:L:L:L:L:L:L:L:K:K:K:K
114733	143	0	TGCAACATTTGTTCTA	11	scaffold48836_1	15138	MH0004	GL0015475	153798694	hypothetical protein ACTODO_01577	COG1974:COG1974	K:T
115521	792	1	CAAAAAATGTGTTCTT	11.26	scaffold51649_5	16548	MH0004	GL0034697	153797865	hypothetical protein ACTODO_00725	COG1192:COG1192	D:D
115708	1555	0	TCGATCGTGCTTTCGT	10.21	scaffold52146_2	16876	MH0004	GL0005323	153797538	hypothetical protein ACTODO_00389	COG1190:COG1190:COG1190:COG1190:COG1190	J:J:J:J:J
115709	1617	1	TCGAATATAAAATCGT	8.84	scaffold52146_2	16876	MH0004	GL0005323	153797538	hypothetical protein ACTODO_00389	COG1190:COG1190:COG1190:COG1190:COG1190	J:J:J:J:J
116101	6232	1	GCGAACATCCTTTCTT	10.67	scaffold52617_4	17280	MH0004	GL0034924	153798839	hypothetical protein ACTODO_01726	COG1472:COG1472:COG1472	G:G:G
116188	7879	1	AAGAAAAATTGTACTC	10.25	scaffold52692_1	17379	MH0004	GL0013725	224523317	hypothetical protein CATMIT_02978	COG2826	L
116872	85	1	TCAAAAATATGTTCTG	15.21	C1483981_1	17745	MH0004	GL0015314	153799271	hypothetical protein ACTODO_02170	COG2256	L
116874	422	0	AAGGACACACGTTTGC	9.11	C1484159_1	17758	MH0004	GL0012806	153798458	hypothetical protein ACTODO_01334	COG0021	G
116906	474	0	AAGAAGGTCTGTTCTG	8.94	C1485895_1	17915	MH0004	GL0036275	169258908	hypothetical protein ANASTE_00589	COG4983	S
116990	527	1	AGGAACATTTGTACAT	8.92	C1489340_1	18232	MH0004	GL0020790	150274450	hypothetical protein BACCAP_00655	COG0317:COG0317	K:T
116994	434	0	TCGAAAATATTTTATT	10.51	C1489526_1	18252	MH0004	GL0013928	150270593	hypothetical protein BACCAP_04377	NOG14245	S
117125	46	0	TAGATCACTTGGTCGC	9.06	C1494354_1	18746	MH0004	GL0001791	153797783	hypothetical protein ACTODO_00643	COG0561	R
117278	35	1	TTGAAAAATTCTTCGG	9.33	C1499784_1	19270	MH0004	GL0009832	153798273	hypothetical protein ACTODO_01140	COG0852	C
117423	452	0	TCAAAAGAATGATTGA	8.75	C1504078_1	19719	MH0004	GL0024097	153797365	hypothetical protein ACTODO_00213	COG2148	M
117427	348	0	GCGAAAATATTGTCGG	9.01	C1504130_1	19727	MH0004	GL0033422	153797705	hypothetical protein ACTODO_00562	COG2812	L
117597	50	1	CAGAACAATTGTTCAA	14.33	C1508463_1	20231	MH0004	GL0030429	153798347	hypothetical protein ACTODO_01221	COG0061:COG0061	G:G
117905	657	0	ATGAAAATACGTTTTT	10.03	C1514114_1	20955	MH0004	GL0035227	153798611	hypothetical protein ACTODO_01493	COG0641	R
117935	1081	0	CCGAAAACGAGTTCCT	9.45	C1514594_1	21032	MH0004	GL0032555	153798719	hypothetical protein ACTODO_01602	COG0329:COG0329	E:M
118089	961	0	AAAAACAGATTTTTGC	9.09	C1516552_1	21332	MH0004	GL0002206	260849348	conserved hypothetical protein	COG1434	S
118138	36	0	TCGAGGAAATGTTCGT	9.83	C1516932_1	21403	MH0004	GL0038428	153798962	hypothetical protein ACTODO_01853	COG3250	G
118161	490	0	TAAAACAAAAGATCGC	9.11	C1517126_1	21437	MH0004	GL0037961	153798507	hypothetical protein ACTODO_01384	COG1120:COG1120	H:P
118269	1145	0	ATGAACAATGGTTTTA	9.4	C1518124_1	21603	MH0004	GL0009874	167654805	hypothetical protein ANACAC_00468	COG2865:COG2865	K:K
118275	31	1	ACGAACGCAGTTTTGG	9.23	C1518208_1	21615	MH0004	GL0022770:GL0022771	153799059	hypothetical protein ACTODO_01956	COG0020:COG0020:COG4775:COG4775	I:I:M:M
118302	695	0	AAGGAAAAATGTTTGC	8.97	C1518462_1	21648	MH0004	GL0002580	153798680	hypothetical protein ACTODO_01563	COG0770	M
118326	47	0	TCGAACATTCTTCCAA	8.97	C1518618_1	21678	MH0004	GL0017682	153798646	hypothetical protein ACTODO_01529	COG1200:COG1200:COG1200:COG1200	K:K:L:L
118333	1044	1	AAGAATATCTTTGCGA	8.83	C1518680_1	21686	MH0004	GL0000188:GL0000189	153799115	hypothetical protein ACTODO_02013	NOG29149:NOG29149:COG1595:COG1595	S:S:K:K
118338	607	1	TAGAACACAGTTTTGC	11.11	C1518744_1	21696	MH0004	GL0011507	153797747	hypothetical protein ACTODO_00606	COG0664	T
118379	1126	0	CTGAAAATGTTTTCCA	8.59	C1519092_1	21762	MH0004	GL0006173	153797639	hypothetical protein ACTODO_00492	COG0477:COG0477:COG0477:COG0477:COG0477:COG0477:COG0477:COG0477	E:E:G:G:P:P:R:R
118675	77	0	TCAAACAACTGTTTTA	12.3	C1521066_1	22148	MH0004	GL0011198	153798609	hypothetical protein ACTODO_01491	COG3119:COG3119	P:P
118707	1639	0	AAGAACCAATATTCTG	9.94	C1521236_1	22190	MH0004	GL0026524	169258742	hypothetical protein ANASTE_00418	COG0842	V
118727	1617	0	ATGAAAATATTTCCGA	9.02	C1521360_1	22214	MH0004	GL0023407	153797452	hypothetical protein ACTODO_00300	COG0062:COG0062:COG0063:COG0063	S:S:G:G
118774	1348	1	TCAAAGGTGAGTTCGA	8.76	C1521572_1	22257	MH0004	GL0043758	153798628	hypothetical protein ACTODO_01511	COG0014:COG0014	E:E
118777	1543	0	AAAAACATACTTTCTG	10.47	C1521578_1	22258	MH0004	GL0032120:GL0032121	153797405	hypothetical protein ACTODO_00253	COG1070:COG1070:COG1051:COG1051	G:G:F:F
118778	1632	0	AAGAAAAAGTTTTCAT	8.37	C1521582_1	22259	MH0004	GL0002733	153798828	hypothetical protein ACTODO_01715	COG0566:COG0566	J:J
118779	1791	1	CAGAACAAAAGTATGC	8.45	C1521582_1	22259	MH0004	GL0002733	153798828	hypothetical protein ACTODO_01715	COG0566:COG0566	J:J
118799	1157	0	AGGAAAATAAATTCTA	8.69	C1521636_1	22274	MH0004	GL0009154	153797218	hypothetical protein ACTODO_00064	COG0127:COG0127:COG0127	F:F:F
118820	1840	1	TCAAATAGATTTTCTT	9.82	C1521756_1	22302	MH0004	GL0009331	153799232	hypothetical protein ACTODO_02131	COG1947	I
118848	1851	0	TCGAACTCATGTTATT	10.09	C1521898_1	22337	MH0004	GL0042221	153797200	hypothetical protein ACTODO_00045	COG0286:COG0286	V:V
118877	296	0	TTGAATACAGGTTTGT	8.98	C1522030_1	22370	MH0004	GL0036727	153798962	hypothetical protein ACTODO_01853	COG3250:COG3250:COG3250	G:G:G
118935	1900	1	TAGAACTGATTTTCAA	9.15	C1522278_1	22430	MH0004	GL0018758	153798814	hypothetical protein ACTODO_01701	COG0515:COG0515:COG0515:COG0515:COG0515:COG0515:COG0515:COG0515:COG0515:COG0515:COG0515:COG0515	K:K:K:L:L:L:R:R:R:T:T:T
119077	805	0	TTGAACACTTCTTTTA	8.78	C1522840_1	22577	MH0004	GL0043596	153799100	hypothetical protein ACTODO_01998	COG0739	M
119137	2236	1	CAGAAAACATATTTTT	9.17	C1523094_1	22633	MH0004	GL0040099	153797328	hypothetical protein ACTODO_00175	COG3525:COG3525:COG3525:COG3525	G:G:G:G
119214	1088	0	TAGCACATAAGTTTTC	9.64	C1523362_1	22701	MH0004	GL0017740	167666194	hypothetical protein ANACOL_02926	COG4096:COG4096	V:V
119226	1459	1	TAGAACGTCCGTTCAA	11.93	C1523398_1	22712	MH0004	GL0023439:GL0023440	153799238	hypothetical protein ACTODO_02137	COG1211:COG1211:COG0693:COG0693	I:I:R:R
119240	1431	0	TGGAAACTATGTTCGG	12.55	C1523442_1	22719	MH0004	GL0042226	150274969	hypothetical protein BACCAP_00050	COG1418:COG1418	R:R
119499	1330	0	ACGAATGCCCGTTCTG	8.64	C1524236_1	22919	MH0004	GL0001879	224524526	hypothetical protein CATMIT_01737	COG3706:COG3706	T:T
119665	2222	1	TAAAAAATAGGTTCCT	10.08	C1524620_1	23019	MH0004	GL0006521	153798465	hypothetical protein ACTODO_01341	COG0057	G
119672	2141	0	CAGAAAACGTTTTCCT	8.96	C1524628_1	23022	MH0004	GL0044134	153798609	hypothetical protein ACTODO_01491	COG3119:COG3119:COG3119:COG3119	P:P:P:P
119773	2301	1	AAGAACGAAAGTTTCC	8.46	C1524844_1	23080	MH0004	GL0028868	153797216	hypothetical protein ACTODO_00062	COG2816	L
119862	2801	1	TCGAAAAGTCTTTTCA	8.4	C1525036_1	23133	MH0004	GL0021679	153797528	hypothetical protein ACTODO_00379	COG2252:COG2252	R:R
119884	3143	0	AAGAATGCTTGCTCGA	8.59	C1525070_1	23145	MH0004	GL0007688	150271905	hypothetical protein BACCAP_03057	COG3505:COG3505:COG3505:COG3505	U:U:U:U
119895	3194	1	TAACACGTTTTTTCGA	9.61	C1525094_1	23152	MH0004	GL0022497	217989809	hypothetical protein BACPEC_02327	COG0438:COG0438:COG0438:COG0438:COG0438	M:M:M:M:M
119935	556	0	AAGACCATATGTTTTA	10.61	C1525182_1	23175	MH0004	GL0031215:GL0031217	150274472	hypothetical protein BACCAP_00678	COG0756:COG0756:COG0188:COG0188	F:F:L:L
120165	2773	1	TCAAAAAGTTGATCTT	8.4	C1525606_1	23299	MH0004	GL0018739	169257713	hypothetical protein ANASTE_01381	COG0576	O
120194	1654	1	ACGAACGGTCGTACTC	8.87	C1525682_1	23319	MH0004	GL0036317	153797460	hypothetical protein ACTODO_00308	COG3250:COG3250:COG3250:COG3250	G:G:G:G
120197	1695	0	ATGAATAAGAGTTCGT	8.71	C1525682_1	23319	MH0004	GL0036317	153797460	hypothetical protein ACTODO_00308	COG3250:COG3250:COG3250:COG3250	G:G:G:G
120264	2327	1	AAAAACATATGTTGTT	9.02	C1525776_1	23351	MH0004	GL0010789	153798749	hypothetical protein ACTODO_01634	COG0162:COG0162	J:J
120360	1926	0	ACAAACTTTTTTTTGA	8.69	C1525968_1	23403	MH0004	GL0029332	153799304	hypothetical protein ACTODO_02203	COG1621:COG1621	G:G
120377	4312	1	ACAAACAATTTTTTCA	8.81	C1526000_1	23412	MH0004	GL0028224	153798762	hypothetical protein ACTODO_01648	COG3669:COG3669	G:G
120402	2553	0	TCAAACTTGTGGTCGT	8.45	C1526050_1	23428	MH0004	GL0032678	153797424	hypothetical protein ACTODO_00272	COG3845	R
120433	867	1	TACATCATATGTTCTT	8.94	C1526082_1	23438	MH0004	GL0025494	153798835	hypothetical protein ACTODO_01722	COG2972:COG2972:COG2972:COG2972:COG2972	T:T:T:T:T
120434	946	0	GTGGACATTTGTTCTT	8.53	C1526082_1	23438	MH0004	GL0025494	153798835	hypothetical protein ACTODO_01722	COG2972:COG2972:COG2972:COG2972:COG2972	T:T:T:T:T
120473	2522	1	AAGAAAGGATTTTTTA	8.6	C1526158_1	23459	MH0004	GL0017999	153798568	hypothetical protein ACTODO_01450	COG1154:COG1154:COG1154:COG1154:COG1154:COG1154:COG1154:COG1154:COG1154:COG1154	H:H:H:H:H:I:I:I:I:I
120565	3302	1	TAGAAAACATCTTTGT	10.82	C1526254_1	23490	MH0004	GL0043843	224525358	hypothetical protein CATMIT_00926	COG0828:COG0828	J:J
120573	2606	1	AAAAACATGTGTGCTT	10.34	C1526258_1	23492	MH0004	GL0014934	153797431	hypothetical protein ACTODO_00279	COG0516:COG0516:COG0516	F:F:F
120603	515	1	TAAAAAATGCTTTCTT	8.49	C1526288_1	23503	MH0004	GL0005230	153798328	hypothetical protein ACTODO_01200	COG1609	K
120722	4388	0	TAGAAAGCATATCCGT	8.61	C1526442_1	23550	MH0004	GL0020237	153798641	hypothetical protein ACTODO_01524	COG0571:COG0571:COG0571	K:K:K
120762	4540	1	CAGAAAACGTGTTATA	8.44	C1526492_1	23565	MH0004	GL0017394	150270760	hypothetical protein BACCAP_04202	COG1321:COG1321:COG1321:COG1321:COG1321	K:K:K:K:K
120785	944	0	TAAAAAATATTTGCTA	9.11	C1526538_1	23573	MH0004	GL0025181	153798532	hypothetical protein ACTODO_01409	COG0217	S
120795	5722	0	TGGAACCAATGTTCTC	11.99	C1526542_1	23575	MH0004	GL0020976:GL0020977	153798446	hypothetical protein ACTODO_01321	COG0240:COG0240:COG0240:COG0240:COG1160:COG1160:COG1160:COG1160	C:C:C:C:R:R:R:R
121084	568	0	GTGAACAGTTTTTTGA	8.67	C1526838_1	23666	MH0004	GL0029764	153798896	hypothetical protein ACTODO_01787	COG1157:COG1157	N:U
121092	4563	0	AAGAAGATACGTTTCA	9.46	C1526842_1	23668	MH0004	GL0032955	153798683	hypothetical protein ACTODO_01566	COG0275:COG0275:COG0275:COG0275:COG0275	M:M:M:M:M
121096	6508	1	TCAAAACTGTGTTCCA	9.57	C1526846_1	23669	MH0004	GL0011671:GL0011672	153798969	hypothetical protein ACTODO_01860	COG0466:COG0466:COG0466:COG0466:COG0466:COG0544:COG0544:COG0544:COG0544:COG0544	O:O:O:O:O:O:O:O:O:O
121097	6647	0	CCGAAAGGGTGTTTTT	9.28	C1526846_1	23669	MH0004	GL0011671:GL0011672	153798969	hypothetical protein ACTODO_01860	COG0466:COG0466:COG0466:COG0466:COG0466:COG0544:COG0544:COG0544:COG0544:COG0544	O:O:O:O:O:O:O:O:O:O
121113	1446	0	AGAAACATACTTTTGA	8.6	C1526854_1	23673	MH0004	GL0041106	212675787	hypothetical protein ANHYDRO_01907	COG0566:COG0566:COG0566:COG0566	J:J:J:J
121115	6235	1	TAGAAGAATTTTTCGA	12.77	C1526854_1	23673	MH0004	GL0041113	167667392	hypothetical protein ANACOL_01728	COG4708:COG4708	S:S
121118	6627	0	GAGAAAAGATTTTCTT	10.12	C1526858_1	23675	MH0004	GL0032460:GL0032461	153797200	hypothetical protein ACTODO_00045	COG0732:COG0732:COG0732:COG0286:COG0286:COG0286	V:V:V:V:V:V
121348	5453	1	ATAAAAATTTGTTTGC	8.44	C1527026_1	23727	MH0004	GL0044078	153797387	hypothetical protein ACTODO_00235	COG1131:COG1131	V:V
121397	2884	0	GTGAACATATATTTTA	9.93	C1527044_1	23734	MH0004	GL0002137	153798609	hypothetical protein ACTODO_01491	COG3119:COG3119:COG3119:COG3119:COG3119:COG3119:COG3119:COG3119	P:P:P:P:P:P:P:P
121490	4566	1	TCGGACAAGAATTCGA	8.98	C1527118_1	23751	MH0004	GL0028147	153797242	hypothetical protein ACTODO_00088	COG1609	K
121549	8878	0	TCAAAAATTTATTTTC	8.52	C1527142_1	23759	MH0004	GL0025722	153798523	hypothetical protein ACTODO_01400	COG0503:COG0503:COG0503:COG0503	F:F:F:F
121592	10406	0	TAAAACAAATGATTCA	8.74	C1527162_1	23767	MH0004	GL0034826:GL0034827	260542039:153797703	sucrose transport protein:hypothetical protein ACTODO_00560	COG0477:COG0477:COG0477:COG0477:COG0477:COG0477:COG0477:COG0477:COG0477:COG0477:COG0477:COG0477:COG0477:COG0477:COG0477:COG0477:COG0477:COG0477:COG0477:COG0477:COG0477:COG0477:COG0477:COG0477:COG0745:COG0745:COG0745:COG0745:COG0745:COG0745	E:E:E:E:E:E:G:G:G:G:G:G:P:P:P:P:P:P:R:R:R:R:R:R:K:K:K:T:T:T
121621	934	0	TGGAAAAATTATTCTT	10.33	C1527178_1	23772	MH0004	GL0019675	150273227	hypothetical protein BACCAP_01705	COG2267	I
121622	3424	1	AAAAACATTCGTTTTA	11.44	C1527178_1	23772	MH0004	GL0019679	167653797	hypothetical protein ANACAC_01549	COG3410:COG3410:COG3410:COG3410:COG3410	S:S:S:S:S
121714	9295	0	TGGATCGACTGTTCTA	8.45	C1527214_1	23784	MH0004	GL0015462	153799238	hypothetical protein ACTODO_02137	COG0693:COG0693	R:R
121746	1702	0	TAAAAAAATAGTTTGA	9.34	C1527222_1	23787	MH0004	GL0020547	224524847	hypothetical protein CATMIT_01387	COG1937	S
121802	21647	1	AGGATCAGATGTTCTA	10.75	C1527238_1	23793	MH0004	GL0018324	153798641	hypothetical protein ACTODO_01524	COG0571:COG0571:COG0571:COG0571	K:K:K:K
123014	1083	0	AAGAATATGTATTTTT	8.67	scaffold987_2	441	MH0005	GL0014302	153798739	hypothetical protein ACTODO_01622	COG0473:COG0473	C:E
123046	2638	0	TCGAAAAATTATATGA	9.81	scaffold1114_6	477	MH0005	GL0025005	153797750	hypothetical protein ACTODO_00609	COG5009:COG5009	M:M
123054	4838	0	CAGAAAGCAATTTCGT	8.42	scaffold1114_10	481	MH0005	GL0000905	153798630	hypothetical protein ACTODO_01513	COG0536:COG0536:COG0536	R:R:R
123208	13885	1	TAAAACAAGTGATTGC	8.44	scaffold1689_4	730	MH0005	GL0017994	153798631	hypothetical protein ACTODO_01514	COG0211	J
123284	1109	0	TCGATAAATTGTTCTA	13.33	scaffold1869_4	822	MH0005	GL0010576:GL0010579:GL0010580	153793989	hypothetical protein RUMGNA_03231	COG0741:COG0741:COG0741:COG0741:COG5377:COG5377:COG5377:COG5377:COG0270:COG0270:COG0270:COG0270	M:M:M:M:L:L:L:L:L:L:L:L
123342	726	0	AAAAAAAGTTGTTCCT	9.04	scaffold2032_4	895	MH0005	GL0013424	153798802	hypothetical protein ACTODO_01689	COG0335	J
123352	1596	0	TAGAAAAAATGTCCAT	9.46	scaffold2046_6	907	MH0005	GL0008706	153798868	hypothetical protein ACTODO_01756	COG0537:COG0537:COG0537	F:G:R
123424	1507	0	TTGAAAATGGGTTCAA	8.55	scaffold2593_5	1074	MH0005	GL0004121	153798126	hypothetical protein ACTODO_00993	COG1211:COG1211	I:I
123475	656	1	ACGAACAAATTTGCAA	10.31	scaffold3017_1	1179	MH0005	GL0017389	225211816	hypothetical protein ROSEINA2194_02082	COG0745:COG0745	K:T
123492	1758	1	TCGAACAGGAATTCCG	8.86	scaffold3091_3	1218	MH0005	GL0015606	153798415	hypothetical protein ACTODO_01290	COG0458:COG0458:COG0458:COG0458:COG0458:COG0458:COG0458:COG0458:fuNOG04936:fuNOG04936:fuNOG04936:fuNOG04936:KOG0370:KOG0370:KOG0370:KOG0370:meNOG04258:meNOG04258:meNOG04258:meNOG04258	E:E:E:E:F:F:F:F:D:D:D:D:R:R:R:R:I:I:I:I
123493	1868	0	ATGAACGATGGTTCCA	8.79	scaffold3091_3	1218	MH0005	GL0015606	153798415	hypothetical protein ACTODO_01290	COG0458:COG0458:COG0458:COG0458:COG0458:COG0458:COG0458:COG0458:fuNOG04936:fuNOG04936:fuNOG04936:fuNOG04936:KOG0370:KOG0370:KOG0370:KOG0370:meNOG04258:meNOG04258:meNOG04258:meNOG04258	E:E:E:E:F:F:F:F:D:D:D:D:R:R:R:R:I:I:I:I
123521	16519	1	TTAAACAGACGTTCAA	8.43	scaffold3173_1	1260	MH0005	GL0003050	169259363	hypothetical protein ANASTE_00183	COG4845:COG4845	V:V
123594	10856	0	AAAAACAGATTTTCGT	12.09	scaffold3442_7	1386	MH0005	GL0002498	153797452	hypothetical protein ACTODO_00300	COG0062:COG0062:COG0062:COG0062:COG0062:COG0062:COG0062:COG0063:COG0063:COG0063:COG0063:COG0063:COG0063:COG0063	S:S:S:S:S:S:S:G:G:G:G:G:G:G
123853	1173	1	TCGAAGGTTCGCTCGA	8.52	scaffold4874_7	1878	MH0005	GL0026382:GL0026383:GL0026384	153798286	hypothetical protein ACTODO_01153	COG0142:COG0084:COG0611	H:L:H
123896	8568	1	TAGAAGAAACTTTTGT	8.66	scaffold4927_3	1917	MH0005	GL0007469	153798867	hypothetical protein ACTODO_01755	COG0495:COG0495:COG0495:COG0495:COG0495:COG0495:COG0495	J:J:J:J:J:J:J
123897	8616	1	TGGAACTCTTGTTTTC	8.41	scaffold4927_3	1917	MH0005	GL0007469	153798867	hypothetical protein ACTODO_01755	COG0495:COG0495:COG0495:COG0495:COG0495:COG0495:COG0495	J:J:J:J:J:J:J
123965	167	0	TAGATGAGTTGTTCGG	8.64	scaffold5326_10	2023	MH0005	GL0015178:GL0015177	153799341	hypothetical protein ACTODO_00031	COG2865:COG2865:COG2865:COG2865:COG2865:COG0610:COG0610:COG0610:COG0610:COG0610	K:K:K:K:K:V:V:V:V:V
123987	5279	0	TAGAAAAAGTGTTGTT	8.68	scaffold5535_4	2094	MH0005	GL0005115	153798568	hypothetical protein ACTODO_01450	COG1154:COG1154:COG1154:COG1154	H:H:I:I
124005	10437	1	TGGCAGAAATGTTCGG	8.56	scaffold5535_11	2100	MH0005	GL0000439	153798501	hypothetical protein ACTODO_01378	COG0013:COG0013:COG0013	J:J:J
124006	2502	0	TCGAAGCGATGTTCCT	8.69	scaffold5535_11	2100	MH0005	GL0000432	153798272	hypothetical protein ACTODO_01139	COG0377:COG0377:COG0377	C:C:C
124174	5663	1	GCGAATCCTTGTTCCA	8.43	scaffold6168_3	2370	MH0005	GL0005814	153798986	hypothetical protein ACTODO_01880	COG0766	M
124486	1422	0	CAGAAAAAGTGTATGT	8.64	scaffold7827_14	2932	MH0005	GL0014741	153797903	hypothetical protein ACTODO_00765	COG0534	V
124739	858	0	GAGAACAAATGTTCTG	15.66	scaffold9399_2	3408	MH0005	GL0011260	153798482	hypothetical protein ACTODO_01358	COG0556	L
124859	140	0	TCAAAAGTATCTTCCA	8.64	scaffold10167_7	3624	MH0005	GL0001545	153798527	hypothetical protein ACTODO_01404	COG2255	L
124861	29	1	AAGAACGGTTATCCGA	8.61	scaffold10168_10	3629	MH0005	GL0006888	153797272	hypothetical protein ACTODO_00119	COG4962:COG4962	U:U
125056	312	1	AAGAAAACTTTTTTCA	8.78	scaffold11053_10	3918	MH0005	GL0013675	153798757	hypothetical protein ACTODO_01642	COG0016:COG0016	J:J
125105	135	0	ATAAACGTTTATTCGA	9.56	scaffold11406_1	3996	MH0005	GL0025687	153797339	hypothetical protein ACTODO_00186	COG0012	J
125153	412	1	TTAAAAAATTGTTTGT	9.18	scaffold11616_1	4055	MH0005	GL0022863	153798485	hypothetical protein ACTODO_01361	COG0539:COG0539:COG0539	J:J:J
125220	14	1	TAAAAAATAGGTCCGA	9.13	scaffold12029_4	4184	MH0005	GL0020661	153798137	hypothetical protein ACTODO_01004	COG0215:COG0215	J:J
125374	405	1	AAGAAAAACGGTTTGA	9.38	scaffold13264_8	4484	MH0005	GL0010866	169258581	hypothetical protein ANASTE_02269	COG2315	S
125702	1675	0	ATGAAAAAAGGTGCGA	8.42	scaffold16240_3	5189	MH0005	GL0017806	150272089	hypothetical protein BACCAP_02859	COG3177:COG3177	S:S
125770	36	0	CCGAATATCATTTCGT	8.58	scaffold17043_3	5367	MH0005	GL0023886	153798139	hypothetical protein ACTODO_01006	COG0566	J
125778	3132	1	AAGAAAAATATTTCTT	8.5	scaffold17083_7	5375	MH0005	GL0001117	153797255	hypothetical protein ACTODO_00101	COG0425:COG0425:COG0446:COG0446:COG0607:COG0607:COG2210:COG2210	O:O:R:R:P:P:S:S
126101	92	0	CCGAAGAGTTTTTCTA	9.28	scaffold19338_3	5954	MH0005	GL0006817	153797528	hypothetical protein ACTODO_00379	COG2252:COG2252:COG2252	R:R:R
126580	6991	0	TCGAACTCCTGTCCGA	10.48	scaffold25220_1	7117	MH0005	GL0013815	153797200	hypothetical protein ACTODO_00045	COG0286:COG0286:COG0286:COG0286	V:V:V:V
126651	34	1	TCCAAAATATTTTCTA	10.3	scaffold26168_10	7301	MH0005	GL0002194	153798609	hypothetical protein ACTODO_01491	COG3119:COG3119	P:P
127018	10373	1	TCGAACCGGCTTTCGG	9.58	scaffold30767_4	8194	MH0005	GL0014246	153798683	hypothetical protein ACTODO_01566	COG0275	M
127421	1513	0	TCGGACAGAAGTACGA	8.94	scaffold34573_6	8915	MH0005	GL0015983	153797904	hypothetical protein ACTODO_00766	COG0305:COG0305	L:L
127434	10414	1	GCAAACACTTGTTCCG	10.79	scaffold34634_2	8932	MH0005	GL0002765:GL0002766:GL0002767	153799263	hypothetical protein ACTODO_02162	COG3694:COG3694:COG3694:COG3694:COG3694:COG3694:COG3694:COG4587:COG4587:COG4587:COG4587:COG4587:COG4587:COG4587:COG4586:COG4586:COG4586:COG4586:COG4586:COG4586:COG4586	R:R:R:R:R:R:R:R:R:R:R:R:R:R:R:R:R:R:R:R:R
127489	1836	0	ACGAACACTTGTTCTT	17.61	scaffold35374_1	9078	MH0005	GL0000148	167668001	hypothetical protein ANACOL_00974	COG3392	L
127536	228	0	TCAAAAAATTGTACCA	9.33	scaffold35676_1	9138	MH0005	GL0022535	153797265	hypothetical protein ACTODO_00112	COG0334:COG0334	E:E
127827	800	0	TGGAAGATATGTACCA	8.61	scaffold38069_3	9793	MH0005	GL0024013	282569822	Superfamily I DNA and RNA helicase	COG3972	R
128168	300	0	GCACAAAAATGTTCTA	8.41	scaffold39179_1	10296	MH0005	GL0000973	150271651	hypothetical protein BACCAP_03286	COG1396	K
128173	4723	0	AAGAATCTTTGTTCCG	9.03	scaffold39180_3	10298	MH0005	GL0007774	153797460	hypothetical protein ACTODO_00308	COG3250:COG3250:COG3250	G:G:G
128214	2726	1	TAAAATAAATGTATGA	8.91	scaffold39235_1	10370	MH0005	GL0026296	153798846	hypothetical protein ACTODO_01733	COG0488:COG0488:COG0488:COG0488:COG0488	R:R:R:R:R
128334	12687	1	TAAAAAGTTTTTTCGA	11.68	scaffold39280_2	10434	MH0005	GL0014613:GL0014614	169258908	hypothetical protein ANASTE_00589	COG4983:COG4983:COG4983:COG4983:COG4983:COG4983:COG4983:COG4983:COG4983:COG1961:COG1961:COG1961:COG1961:COG1961:COG1961:COG1961:COG1961:COG1961	S:S:S:S:S:S:S:S:S:L:L:L:L:L:L:L:L:L
128469	232	1	AAGATCATATATTCCC	9.21	C1171924_1	11180	MH0005	GL0022599	153798919	hypothetical protein ACTODO_01810	COG1180	O
128539	602	0	TAGAAGATTCTTTTGT	8.83	C1174162_1	11483	MH0005	GL0017557	313133662	conserved hypothetical protein	COG2865	K
128806	695	1	AAGAACAGATGATTTC	9.56	C1182458_1	12526	MH0005	GL0015540	153798507	hypothetical protein ACTODO_01384	COG1120:COG1120	H:P
128937	396	0	CAGAAAGCTTATTCTT	8.95	C1185268_1	12907	MH0005	GL0002522	153797199	hypothetical protein ACTODO_00044	COG0732	V
129782	372	1	AAGAACATCTTATTGA	8.91	C1193326_1	14182	MH0005	GL0019311	167652892	hypothetical protein ANACAC_02251	COG0500:COG0500	Q:R
130071	3390	0	TAGTATATATGTTTTT	9.03	C1194158_1	14325	MH0005	GL0016746:GL0016748	153797365	hypothetical protein ACTODO_00213	COG1204:COG1204:COG1204:COG2148:COG2148:COG2148	R:R:R:M:M:M
130072	3375	0	TCAAAAGATTATTTGA	8.74	C1194158_1	14325	MH0005	GL0016746:GL0016748	153797365	hypothetical protein ACTODO_00213	COG1204:COG1204:COG1204:COG2148:COG2148:COG2148	R:R:R:M:M:M
139888	3804	0	CATAACCTGTGTTCGA	9.24	scaffold100_3	66	MH0006	GL0042238	167655149	hypothetical protein ANACAC_00119	COG1026:COG1026:COG1026:COG1026:COG1026	R:R:R:R:R
139907	17158	1	TCAAACACCTGCTCGC	8.66	scaffold138_4	81	MH0006	GL0008546:GL0008550:GL0008549:GL0008548:GL0008547	150274377	hypothetical protein BACCAP_00581	COG0410:COG0410:COG0410:COG0683:COG0683:COG0683:COG0559:COG0559:COG0559:COG4177:COG4177:COG4177:COG0411:COG0411:COG0411	E:E:E:E:E:E:E:E:E:E:E:E:E:E:E
139908	16962	0	AAAAACAGATGTCCGC	9.68	scaffold138_4	81	MH0006	GL0008546:GL0008550:GL0008549:GL0008548:GL0008547	150274377	hypothetical protein BACCAP_00581	COG0410:COG0410:COG0410:COG0683:COG0683:COG0683:COG0559:COG0559:COG0559:COG4177:COG4177:COG4177:COG0411:COG0411:COG0411	E:E:E:E:E:E:E:E:E:E:E:E:E:E:E
139932	4237	0	AAGAATATGTTTTTTC	8.44	scaffold147_1	108	MH0006	GL0028964	150274837	hypothetical protein BACCAP_00235	COG0834:COG0834:COG0834:COG0834	E:E:T:T
139946	4395	0	TAGAATAAACATTCAA	9.14	scaffold196_7	147	MH0006	GL0298542	158450030	hypothetical protein COPEUT_00546	COG0618	R
139998	868	1	TCGAACGCAGGGTTGT	8.7	scaffold274_3	193	MH0006	GL0294819	150275004	hypothetical protein BACCAP_00085	COG4869	Q
140034	1302	0	TAAAACAGATTTTCAC	8.44	scaffold298_4	210	MH0006	GL0071944	153798416	hypothetical protein ACTODO_01291	COG0284	F
140109	1205	1	AAGAAAAAAAGTTCAC	8.92	scaffold421_3	290	MH0006	GL0054477	150271408	hypothetical protein BACCAP_03467	COG2508:COG2508:COG2508:COG2508	Q:Q:T:T
140142	6854	0	CAGAACGCCCTTTCGG	8.66	scaffold454_1	316	MH0006	GL0166796	153797309	hypothetical protein ACTODO_00156	COG1217:COG1217	T:T
140203	38	0	GCGAACAAGCTTTCGA	13.26	scaffold561_13	395	MH0006	GL0070415	153798348	hypothetical protein ACTODO_01222	COG0497	L
140207	1331	1	AAGAAAAGATTTTTCA	8.91	scaffold580_5	405	MH0006	GL0243502	150271687	hypothetical protein BACCAP_03265	COG0535	R
140216	3681	0	CAGAACAGATATGCTG	8.65	scaffold620_1	422	MH0006	GL0015863	150274085	hypothetical protein BACCAP_01126	COG2087	H
140243	1056	1	AAAAAAGATTGTTCCT	8.44	scaffold661_4	457	MH0006	GL0147361	167664871	hypothetical protein ANACOL_04326	COG1129	G
140249	1897	0	AAGAAAACATGCTCTG	9.13	scaffold668_2	467	MH0006	GL0069473	150274742	hypothetical protein BACCAP_00471	COG3859	S
140275	1192	1	GCGAACAGCTCTTCGG	9.11	scaffold734_4	497	MH0006	GL0208054	150272941	hypothetical protein BACCAP_01931	COG1994	R
140361	5110	0	TTGAAAAAAGATTCGA	10.1	scaffold913_1	611	MH0006	GL0034344	149834118	hypothetical protein RUMOBE_00321	COG0712:COG0712:COG0712	C:C:C
140389	19	0	ACGAACAGAGTTACTA	8.51	scaffold1039_1	673	MH0006	GL0103301	153798998	hypothetical protein ACTODO_01895	COG1115	E
140407	5182	1	TCAAAAGAATGTTCAT	10.15	scaffold1050_1	685	MH0006	GL0238293	153797297	hypothetical protein ACTODO_00144	COG1087:COG1087:COG1087	M:M:M
140444	36	1	AAGAAAAAAAGTTCAG	8.99	scaffold1117_4	736	MH0006	GL0038978	167654932	hypothetical protein ANACAC_00312	COG0851	D
140451	1562	0	TCGAACATTCTTTATT	9.92	scaffold1166_1	765	MH0006	GL0020344	153799063	hypothetical protein ACTODO_01960	COG0119:COG0119	E:E
140474	748	1	CCGCAAATTTTTTCCA	8.64	scaffold1183_3	784	MH0006	GL0024265	153799115	hypothetical protein ACTODO_02013	COG1595:COG1595	K:K
140490	4501	0	CAGAATGCATTTTCTG	8.89	scaffold1197_7	801	MH0006	GL0086986:GL0086985:GL0086984	150272968	hypothetical protein BACCAP_01958	COG1198:COG1198:COG1198:COG0242:COG0242:COG0242:COG0223:COG0223:COG0223	L:L:L:J:J:J:J:J:J
140545	3246	1	ACAAAAACATGGTCTA	8.81	scaffold1388_6	904	MH0006	GL0098697	153797425	hypothetical protein ACTODO_00273	COG1744	R
140550	701	1	TAAAACAATATTTTGA	8.59	scaffold1414_1	912	MH0006	GL0209418	153797538	hypothetical protein ACTODO_00389	COG1190:COG1190:COG1190:COG1190:COG1190:COG1190:COG1190:COG1190:COG1190:COG1190:COG1190:COG1190:COG1190:COG1190:COG1190:COG1190:COG1190:COG1190:COG1190:COG1190:COG1190:COG1190	J:J:J:J:J:J:J:J:J:J:J:J:J:J:J:J:J:J:J:J:J:J
140556	10144	0	TAAAACACCTGTTTTA	11.11	scaffold1414_1	912	MH0006	GL0209428	153797247	hypothetical protein ACTODO_00093	COG3291:COG3291	R:R
140585	1405	1	TAGAACGGATACTCGA	9.72	scaffold1451_4	932	MH0006	GL0181808	167669101	hypothetical protein ANACOL_00019	COG1879:COG1879:COG1879:COG1879	G:G:G:G
140600	5269	1	CCGAACACCTGTATGC	9.58	scaffold1464_5	943	MH0006	GL0039770	153798655	hypothetical protein ACTODO_01538	COG0611	H
140617	1143	0	CAGAACGCATTATCGC	9.1	scaffold1476_1	960	MH0006	GL0003949	224525081	hypothetical protein CATMIT_01197	COG3568:COG3568	R:R
140681	17173	0	TGGAAAAACCGTTCTT	9.82	scaffold1567_8	1013	MH0006	GL0158369	153797365	hypothetical protein ACTODO_00213	COG2148	M
140750	26280	1	AAGAAAGCATATGCGA	9.25	scaffold1733_2	1080	MH0006	GL0089289	153799183	hypothetical protein ACTODO_02081	COG3669:COG3669:COG3669:COG3669:COG3669:COG3669:COG3669:COG3669:COG3669	G:G:G:G:G:G:G:G:G
140879	1844	0	CAAAACTTTTTTTCGT	8.6	scaffold1944_3	1201	MH0006	GL0189933	153797309	hypothetical protein ACTODO_00156	COG1217:COG1217:COG1217:COG1217	T:T:T:T
140880	2083	1	AAGAAGGGATGTTCCA	9.8	scaffold1944_3	1201	MH0006	GL0189933	153797309	hypothetical protein ACTODO_00156	COG1217:COG1217:COG1217:COG1217	T:T:T:T
140881	2121	0	TCAAATGTTCGTTCTG	9.96	scaffold1944_3	1201	MH0006	GL0189933	153797309	hypothetical protein ACTODO_00156	COG1217:COG1217:COG1217:COG1217	T:T:T:T
140925	829	0	TCGAGCAGGTGTTCAA	8.61	scaffold2024_2	1269	MH0006	GL0112214	150269794	hypothetical protein BACCAP_04859	COG0737:COG0737	F:F
140963	1675	1	AAGAACACAGATTCCG	9.09	scaffold2107_2	1325	MH0006	GL0220263	153797985	hypothetical protein ACTODO_00848	COG0772:COG0772:COG0772:COG0772:COG0772:COG0772:COG0772:COG0772	D:D:D:D:D:D:D:D
140986	694	0	TAAAACATCAGTTCGA	13	scaffold2136_10	1347	MH0006	GL0120263	153799294	hypothetical protein ACTODO_02193	COG0210	L
140991	315	1	AAAAACATTTTTTCAG	8.48	scaffold2136_13	1350	MH0006	GL0081923	150271575	hypothetical protein BACCAP_03634	COG0860:COG0860	M:M
140992	343	1	ATGAAAAGATTTTTGA	9.13	scaffold2136_13	1350	MH0006	GL0081923	150271575	hypothetical protein BACCAP_03634	COG0860:COG0860	M:M
141007	4318	1	TGAAACAGTTGTTTTC	8.38	scaffold2177_1	1369	MH0006	GL0123491	153798112	hypothetical protein ACTODO_00978	COG0550:COG0550:COG0551:COG0551	L:L:L:L
141027	5052	0	TCGAGCGCTTTTTCGA	9.87	scaffold2225_3	1390	MH0006	GL0298926	167668864	hypothetical protein ANACOL_00547	COG5412	S
141045	677	0	CAGAACTTACGATCGA	10.64	scaffold2317_1	1435	MH0006	GL0117719	153797340	hypothetical protein ACTODO_00187	COG0761:COG0761	I:M
141106	3148	0	CAGAATATCTTTTCTT	9.48	scaffold2410_2	1503	MH0006	GL0210033:GL0210032	167653481	hypothetical protein ANACAC_01231	COG1296:COG4392	E:S
141124	993	0	TCGAAAGTTATATCGA	8.37	scaffold2485_2	1536	MH0006	GL0288528	153798421	hypothetical protein ACTODO_01296	COG0192	H
141199	1555	0	CATAAAATATTTTCGC	8.43	scaffold2592_10	1618	MH0006	GL0239156	224950878	hypothetical protein CLOSTMETH_00238	COG1396:COG1396:COG1396:COG1396:COG1396	K:K:K:K:K
141259	1921	0	TCGAATATATGAATGA	10.09	scaffold2662_2	1662	MH0006	GL0141063	153799271	hypothetical protein ACTODO_02170	COG2256	L
141270	484	0	TAGATAAAATGTATGA	8.55	scaffold2695_2	1679	MH0006	GL0202660	150271928	hypothetical protein BACCAP_03080	COG2385	D
141290	738	1	AAAAAAATATTTTTTA	9.14	scaffold2753_3	1712	MH0006	GL0205218	153798455	hypothetical protein ACTODO_01331	COG1354:COG1354	S:S
141382	1037	0	TCAAACCGATGTTTTA	10.11	scaffold2996_1	1826	MH0006	GL0126211	153798968	hypothetical protein ACTODO_01859	COG0740:COG0740	O:U
141406	269	0	GAGAATATCTTTTCGG	9.44	scaffold3062_5	1866	MH0006	GL0135320	150274860	hypothetical protein BACCAP_00260	COG0704	P
141409	1187	1	GCGAAGAACTGTTCGC	10.21	scaffold3062_11	1868	MH0006	GL0293621	225039514	hypothetical protein RUMHYD_01323	COG4877	S
141433	1256	1	AAGAAAATAAGTTAGT	9.32	scaffold3098_7	1890	MH0006	GL0060211	153798478	hypothetical protein ACTODO_01354	COG0270	L
141447	3339	1	TGGAACTAATGTTTTT	10.2	scaffold3131_1	1907	MH0006	GL0225109	153798499	hypothetical protein ACTODO_01376	COG1559:COG1559:COG1559	R:R:R
141498	796	1	TAGTATACATGTTTGG	8.63	scaffold3251_3	1983	MH0006	GL0193878	150273034	hypothetical protein BACCAP_02025	COG1963	S
141521	1198	1	GCGAAAAACTTTTCTT	9.18	scaffold3267_1	1999	MH0006	GL0058170	150272326	hypothetical protein BACCAP_02577	COG2207	K
141664	1207	0	ACGAAAATCTGTCTTA	8.64	scaffold3616_7	2183	MH0006	GL0002012	167653665	hypothetical protein ANACAC_01416	COG1316:COG1316	K:K
141696	1206	1	ACAAATACACGATCGA	8.68	scaffold3781_1	2281	MH0006	GL0208904	167665089	hypothetical protein ANACOL_03990	COG2872:COG2872	R:R
141763	439	0	AAAAACTTATTTTCGT	10.19	scaffold3962_11	2375	MH0006	GL0205702	167654960	hypothetical protein ANACAC_00340	COG0416:COG0416	I:I
141797	722	0	AGGAACATACATTTGA	11.52	scaffold4069_1	2444	MH0006	GL0120611	153798454	hypothetical protein ACTODO_01330	COG1386	K
141835	6344	0	TCGAAAAAACGTACAT	9.45	scaffold4136_3	2473	MH0006	GL0256904	153797381	hypothetical protein ACTODO_00229	COG0053:COG0053:COG0053:COG0053:COG0053:COG0053:COG0053:COG0053:COG0053	P:P:P:P:P:P:P:P:P
141857	3076	0	CCGAAAATCTGATCGA	12.37	scaffold4160_2	2501	MH0006	GL0269665	153798310	hypothetical protein ACTODO_01181	COG0250:COG0250:COG0250	K:K:K
141869	2251	0	TCAAACATAGGTACAA	8.73	scaffold4195_4	2523	MH0006	GL0205800:GL0205801	153797501:150272165	hypothetical protein ACTODO_00349:hypothetical protein BACCAP_02766	COG0480:COG0480:COG0287:COG0287	J:J:E:E
141942	1517	1	ACGAACATTCATTCCA	13.48	scaffold4519_1	2663	MH0006	GL0008293:GL0008294	153798427	hypothetical protein ACTODO_01302	COG0600:COG0715	P:P
141970	733	1	AAGAAAATTCTTTCCG	9.33	scaffold4623_9	2707	MH0006	GL0139797	167653104	hypothetical protein ANACAC_02463	COG0494:COG0494	L:R
142056	146	1	TAAAAAACACGTTAGA	8.4	scaffold4896_5	2830	MH0006	GL0117365	153797482	hypothetical protein ACTODO_00330	COG0256:COG0256	J:J
142105	1335	1	ACGATCGCAGGTTCTG	8.49	scaffold5012_1	2889	MH0006	GL0143923:GL0143924	153797398	hypothetical protein ACTODO_00246	COG1301:COG1301:COG1760:COG1760	C:C:E:E
142147	1379	1	CAGAAGAAATGTCCGC	8.52	scaffold5083_3	2934	MH0006	GL0056203	153798241	hypothetical protein ACTODO_01108	COG1175:COG1175:COG1175	G:G:G
142239	280	1	CCGAACAAGCGTGCCC	9.1	scaffold5396_1	3085	MH0006	GL0078027	167652450	hypothetical protein ANACAC_03202	COG0203	J
142245	496	0	GCGAACATTTTTTCAA	12.53	scaffold5442_1	3101	MH0006	GL0285269	153797495	hypothetical protein ACTODO_00343	COG0090:COG0090	J:J
142246	662	0	TCAATCAAATGTTTCT	8.49	scaffold5442_1	3101	MH0006	GL0285269	153797495	hypothetical protein ACTODO_00343	COG0090:COG0090	J:J
142268	229	1	GTGATCATGCGTTCGA	9.16	scaffold5515_3	3135	MH0006	GL0182672	153798641	hypothetical protein ACTODO_01524	COG0571:COG0571:COG0571	K:K:K
142269	246	1	TTGAACATCAGTTCAA	9.37	scaffold5515_3	3135	MH0006	GL0182672	153798641	hypothetical protein ACTODO_01524	COG0571:COG0571:COG0571	K:K:K
142275	10122	0	GAGAACATCCGTGCCA	8.46	scaffold5542_5	3146	MH0006	GL0091934	153797522	hypothetical protein ACTODO_00372	COG0697:COG0697:COG0697	E:G:R
142290	20	0	TCGCACATCTGCTCGA	10.61	scaffold5614_1	3175	MH0006	GL0181224	150271608	hypothetical protein BACCAP_03668	COG0582:COG0582:COG0582	L:L:L
142292	824	0	TGGAACGGTGGTTTGT	8.77	scaffold5614_3	3176	MH0006	GL0206405	150271276	hypothetical protein BACCAP_03335	COG1106	R
142298	1584	0	AAGAATAGTCGTTTTT	8.65	scaffold5640_5	3186	MH0006	GL0281171	153797402	hypothetical protein ACTODO_00250	COG0846	K
142300	1718	1	CCGATAATATGATTGA	8.41	scaffold5664_1	3193	MH0006	GL0174434	153798871	hypothetical protein ACTODO_01761	COG1131	V
142316	2229	1	TAGGAAATTTGATCGG	8.67	scaffold5695_2	3207	MH0006	GL0275178	153798711	hypothetical protein ACTODO_01594	COG1674:COG1674:COG1674:COG1674	D:D:D:D
142342	986	1	TAGAACAAATTTAAGA	9.07	scaffold5791_2	3261	MH0006	GL0020796	150269865	hypothetical protein BACCAP_04808	COG0450:COG0450:COG0450	O:O:O
142360	2463	0	TAGAACGCTCTTTTTT	9.2	scaffold5849_8	3288	MH0006	GL0288004	167664837	hypothetical protein ANACOL_04292	COG0471:COG0471	P:P
142367	7080	0	TAGAAATTATGTGTTA	8.81	scaffold5859_1	3295	MH0006	GL0001570	153798491	hypothetical protein ACTODO_01368	COG0469:COG0469	G:G
142373	1505	1	TGGAACTTCTGATCGA	8.96	scaffold5859_5	3299	MH0006	GL0114915	225040221	hypothetical protein RUMHYD_00633	COG0693	R
142395	8280	0	TCAAAAATTTTTTCTG	11.37	scaffold5885_3	3314	MH0006	GL0099132	150274214	hypothetical protein BACCAP_00873	COG2984:COG2984	R:R
142396	8500	0	ACAAACAAGCGTTTGT	11.19	scaffold5885_3	3314	MH0006	GL0099132	150274214	hypothetical protein BACCAP_00873	COG2984:COG2984	R:R
142403	1227	0	AGGAAAACATTTTTGC	8.67	scaffold5890_2	3318	MH0006	GL0212905	153798068	hypothetical protein ACTODO_00933	COG0035:COG0035:COG0035:COG0035	F:F:F:F
142404	1923	0	GAGAATTCATGTTCGT	10.37	scaffold5897_2	3320	MH0006	GL0044700	153797284	hypothetical protein ACTODO_00131	COG0860	M
142484	3933	1	TCGAAAGCATATTTTG	9.83	scaffold6129_1	3430	MH0006	GL0073634	153798743	hypothetical protein ACTODO_01626	COG0028:COG0028:COG0028:COG0028	E:E:H:H
142545	227	1	AAGAAAATATGGTTCA	8.76	scaffold6288_2	3532	MH0006	GL0241598	167654844	hypothetical protein ANACAC_00507	COG0385:COG0385	R:R
142606	2585	1	AAGAAAAGTTGTATGT	8.91	scaffold6478_5	3617	MH0006	GL0250717	153799054	hypothetical protein ACTODO_01951	COG0803:COG0803	P:P
142628	18	1	ATGAACAGATGTGCGC	11.35	scaffold6521_2	3650	MH0006	GL0123100	150270756	hypothetical protein BACCAP_04198	COG4492	R
142695	1447	0	CAAAAGATATGTTCGG	11.11	scaffold6744_2	3771	MH0006	GL0224813	150270519	hypothetical protein BACCAP_04303	COG1191:COG1191	K:K
142712	4399	0	TGAAACAAACTTTTGA	8.73	scaffold6776_1	3790	MH0006	GL0104878	153797677	hypothetical protein ACTODO_00533	COG0150:COG0150:COG0150:COG0150	F:F:F:F
142713	4447	1	AAAAAAATACGTTCTT	11.75	scaffold6776_1	3790	MH0006	GL0104878	153797677	hypothetical protein ACTODO_00533	COG0150:COG0150:COG0150:COG0150	F:F:F:F
142728	349	0	TCGAACGTATAATTGC	10.54	scaffold6805_4	3813	MH0006	GL0149440	153797260	hypothetical protein ACTODO_00107	COG0691:COG0691	O:O
142817	1607	0	AAAAACGTTTTTTCGA	12.56	scaffold6912_2	3900	MH0006	GL0019680	224524924	hypothetical protein CATMIT_01331	COG0778:COG0778:COG0778:COG0778	C:C:C:C
142818	1595	1	AAAAACGTTTTTTCTA	11.07	scaffold6912_2	3900	MH0006	GL0019680	224524924	hypothetical protein CATMIT_01331	COG0778:COG0778:COG0778:COG0778	C:C:C:C
142819	1690	0	TCGATCAGTTTTTCAA	8.72	scaffold6912_2	3900	MH0006	GL0019680	224524924	hypothetical protein CATMIT_01331	COG0778:COG0778:COG0778:COG0778	C:C:C:C
142848	753	0	TCTAATGTACGTTCCA	8.54	scaffold7000_8	3945	MH0006	GL0163616	167653911	hypothetical protein ANACAC_01663	COG4465	K
142867	1101	1	ACGAACAGCTATGCGC	8.72	scaffold7068_3	3978	MH0006	GL0234702	150273055	hypothetical protein BACCAP_02046	COG1595	K
142881	753	1	AAGAAAAAATTTACGG	9.89	scaffold7129_10	4006	MH0006	GL0207743	153799177	hypothetical protein ACTODO_02075	COG2188:COG2188	K:K
142906	2367	0	TTGAACAACTGATTGA	9.3	scaffold7179_8	4035	MH0006	GL0149185	153799294	hypothetical protein ACTODO_02193	COG0210:COG0210	L:L
142909	1888	0	AAGAAAGCAGGTTTTA	8.95	scaffold7179_10	4036	MH0006	GL0011746	150272678	hypothetical protein BACCAP_02356	COG1074:COG1074:COG1074	L:L:L
142913	1369	1	CAGAAGAAATTTTCTG	8.9	scaffold7179_12	4038	MH0006	GL0258081	153798938	hypothetical protein ACTODO_01829	COG1132	V
143031	323	1	CAGAAAAATTTTTCAA	9.31	scaffold7493_32	4237	MH0006	GL0156521	153798690	hypothetical protein ACTODO_01573	COG0111:COG0111	E:H
143102	542	1	CCGATCATACTTTCGC	10.99	scaffold7866_5	4361	MH0006	GL0252403	150270900	hypothetical protein BACCAP_04062	COG1364	E
143114	1393	1	GCAAAAAAATATTTGA	8.45	scaffold7894_2	4371	MH0006	GL0234502	150271678	hypothetical protein BACCAP_03256	COG3887:COG3887:COG3887:COG3887:COG3887	T:T:T:T:T
143171	2974	1	CCGCACATTCGTTCGT	13.84	scaffold7944_1	4395	MH0006	GL0068915	153799210	hypothetical protein ACTODO_02108	COG0489:COG0489:COG0489	D:D:D
143191	2794	1	TTAAAAATATGTTCAC	8.74	scaffold7968_2	4414	MH0006	GL0119994	153797341	hypothetical protein ACTODO_00188	COG1570:COG1570:COG1570	L:L:L
143202	38	0	TAAAATTTTTGTTCTT	8.88	scaffold7992_1	4434	MH0006	GL0118810	224523764	hypothetical protein CATMIT_02512	COG3513	S
143219	447	1	TCGAACATGTGGGCAA	8.74	scaffold8025_2	4461	MH0006	GL0106668	153798958	hypothetical protein ACTODO_01849	COG1136:COG1136	V:V
143239	463	0	ACAAATATATGTTTTT	11.23	scaffold8071_1	4496	MH0006	GL0087381	150273154	hypothetical protein BACCAP_01631	COG4716	S
143241	490	1	TCAAATACACGTTCGT	13.25	scaffold8071_6	4501	MH0006	GL0272128	150275057	hypothetical protein BACCAP_00139	COG2186	K
143252	2225	0	CAGAAAAATTATTTTT	8.44	scaffold8076_3	4507	MH0006	GL0195476:GL0195477	167665379	hypothetical protein ANACOL_03653	COG1118:COG1118:COG1118:COG4208:COG4208:COG4208	P:P:P:P:P:P
143264	839	1	CAGAAAAATCGTTAGA	9.08	scaffold8128_2	4535	MH0006	GL0281898	150273857	hypothetical protein BACCAP_01192	COG4496:COG4496:COG4496	S:S:S
143265	983	0	TCAAACAGATGATCTA	12.39	scaffold8128_2	4535	MH0006	GL0281898	150273857	hypothetical protein BACCAP_01192	COG4496:COG4496:COG4496	S:S:S
143271	1135	0	AAGAAATTTTGTTTTT	9.38	scaffold8148_1	4549	MH0006	GL0242747	225038348	hypothetical protein RUMHYD_02507	COG5427	S
143273	154	1	ACGAAAAGAAGTTCAG	8.9	scaffold8155_1	4557	MH0006	GL0063546	150274780	hypothetical protein BACCAP_00177	COG0371:COG0371	C:C
143315	1301	1	TAAAACAAATGTTCGA	18.19	scaffold8209_1	4613	MH0006	GL0263746	153797880	hypothetical protein ACTODO_00740	COG0187:COG0187	L:L
143316	1007	0	TATAATAAATGTTTGT	9.43	scaffold8209_2	4614	MH0006	GL0178366	150271448	hypothetical protein BACCAP_03507	COG0471	P
143379	7218	1	AAGAAAAAAATTTTGT	8.55	scaffold8276_14	4668	MH0006	GL0061213	167668789	hypothetical protein ANACOL_00472	COG0463:COG0463:COG0463:COG0463:COG0463	M:M:M:M:M
143388	19612	1	TTAAACGTTTTTTCTT	8.8	scaffold8276_16	4670	MH0006	GL0265080	282571947	glycosyl transferase_ family 2	COG0463:COG0463	M:M
143491	2258	1	AAGAAAATGTTTACTT	8.42	scaffold8441_2	4778	MH0006	GL0020731	153798913	hypothetical protein ACTODO_01804	COG1158:COG1158	K:K
143550	287	1	GCAAACCTTTGTTCGG	10.9	scaffold8549_4	4852	MH0006	GL0285070	153798694	hypothetical protein ACTODO_01577	COG1974:COG1974:COG1974:COG1974:COG1974:COG1974	K:K:K:T:T:T
143551	324	1	ACAAACAAATGTTCGG	16.46	scaffold8549_4	4852	MH0006	GL0285070	153798694	hypothetical protein ACTODO_01577	COG1974:COG1974:COG1974:COG1974:COG1974:COG1974	K:K:K:T:T:T
143552	359	1	ACAAACGTACGTTCGA	15.59	scaffold8549_4	4852	MH0006	GL0285070	153798694	hypothetical protein ACTODO_01577	COG1974:COG1974:COG1974:COG1974:COG1974:COG1974	K:K:K:T:T:T
143559	820	0	AAGAAAAATCTTTCTG	9.55	scaffold8579_4	4866	MH0006	GL0256198	150271510	hypothetical protein BACCAP_03569	COG0461	F
143662	1923	0	CCAAACAGATTTTTGA	10.92	scaffold8661_3	4934	MH0006	GL0083208	153798507	hypothetical protein ACTODO_01384	COG1120:COG1120	H:P
143714	45	1	AGGAACGCAGGTTTTA	8.69	scaffold8747_2	5011	MH0006	GL0236237	167651586	hypothetical protein ANACAC_03745	COG1404:COG1404:COG1404:COG1404:COG1404:COG1404	O:O:O:O:O:O
143760	3644	0	TCAAACGCATTTTCGA	14.38	scaffold8776_1	5035	MH0006	GL0037804	153796066	hypothetical protein RUMGNA_01223	COG0524:COG0524	G:G
143802	315	1	TCGAAAGGTGGTTTGC	9.38	scaffold8830_2	5087	MH0006	GL0259624	150269783	hypothetical protein BACCAP_04882	COG3800	R
143818	966	1	GCGAACAGATGGCCGA	8.6	scaffold8844_3	5106	MH0006	GL0062684	153798980	hypothetical protein ACTODO_01874	COG1181:COG1181	M:M
143840	1202	0	ATAAACAAATGTCCGA	9.62	scaffold8902_1	5146	MH0006	GL0075213	150271669	hypothetical protein BACCAP_03247	COG3619	S
143901	1463	1	TGGCAGAATTGTTCGA	9.04	scaffold9057_10	5235	MH0006	GL0253214	153798698	hypothetical protein ACTODO_01581	COG2262:COG2262	R:R
143910	3500	0	CGGAAAATATGTTAGA	10.53	scaffold9069_2	5242	MH0006	GL0300950:GL0300951	153798412	hypothetical protein ACTODO_01287	COG0540:COG0540:COG0540:COG1781:COG1781:COG1781	F:F:F:F:F:F
143936	2232	0	TCGCTCATTTCTTCGA	8.88	scaffold9096_2	5271	MH0006	GL0219601	167654225	hypothetical protein ANACAC_00937	COG0722	E
143950	1151	1	ACGGACATGTGTTCGA	15.47	scaffold9144_1	5296	MH0006	GL0183860	150272652	hypothetical protein BACCAP_02330	COG0583	K
143957	4803	1	TCAAACATCTGTTACA	8.83	scaffold9156_1	5304	MH0006	GL0193263	153799003	hypothetical protein ACTODO_01900	COG2606	S
144013	3125	1	TTAAATGGTTGTTCGA	8.9	scaffold9196_3	5363	MH0006	GL0067731	153798775	hypothetical protein ACTODO_01662	COG1027:COG1027	E:E
144063	13801	0	AATAAAAAATGTTTTA	8.44	scaffold9285_2	5414	MH0006	GL0177569	153798816	hypothetical protein ACTODO_01703	COG0205:COG0205:COG0205:COG0205:COG0205	G:G:G:G:G
144102	2921	0	ACAAAAATATTTTTTT	9.21	scaffold9370_3	5475	MH0006	GL0118835	153799136	hypothetical protein ACTODO_02034	COG0745:COG0745:COG0745:COG0745	K:K:T:T
144136	212	1	TGGAACAAATTATTGA	9.59	scaffold9432_1	5519	MH0006	GL0127566	153798626	hypothetical protein ACTODO_01509	COG0799	S
144157	840	0	ACGATCGTTTTTTCTA	10.8	scaffold9469_1	5544	MH0006	GL0122603	153797750	hypothetical protein ACTODO_00609	COG0744	M
144162	567	0	GAGAAAATTTTTTCCA	10.89	scaffold9470_4	5548	MH0006	GL0056054:GL0056055	167666008:150272638	hypothetical protein ANACOL_02734:hypothetical protein BACCAP_02316	COG1167:COG1167:COG1092	E:K:R
144186	2568	0	TAGAAAAGATGTACTT	12.02	scaffold9498_3	5582	MH0006	GL0176010	153798139	hypothetical protein ACTODO_01006	COG0566:COG0566:COG0566	J:J:J
144259	22979	1	AAGAATATTTTTTTCT	8.38	scaffold9636_3	5665	MH0006	GL0217233	150274382	hypothetical protein BACCAP_00587	COG1396:COG1396	K:K
144353	2764	1	CCGAAAATATGCTCCG	9.47	scaffold9787_2	5762	MH0006	GL0041615	212676299	hypothetical protein ANHYDRO_01259	COG1653:COG1653	G:G
144486	1189	1	TAGAATATGTTATCGC	9.38	scaffold9955_6	5883	MH0006	GL0049962	150269907	hypothetical protein BACCAP_04767	COG0583	K
144500	3593	1	CCGAAAACTTTTACGC	8.95	scaffold10030_1	5921	MH0006	GL0209479	153797896	hypothetical protein ACTODO_00758	COG0617	J
144502	222	1	GAGAACCAACGTTCTG	9.8	scaffold10039_2	5925	MH0006	GL0113485	229784875	hypothetical protein BIFANG_02342	COG0154	J
144541	2196	0	TCCAACATATATTCAA	9.25	scaffold10145_1	5988	MH0006	GL0152187	150274637	hypothetical protein BACCAP_00366	COG0577	V
144607	6043	1	TGAAACGGATGTTTGC	9.17	scaffold10207_1	6051	MH0006	GL0132674	153798317	hypothetical protein ACTODO_01188	COG1132:COG1132	V:V
144655	12611	1	GACAACAAATGTTCGG	10.4	scaffold10295_3	6106	MH0006	GL0130729	150273024	hypothetical protein BACCAP_02015	COG0628:COG0628:COG0628:COG0628:COG0628:COG0628	R:R:R:R:R:R
144823	1904	0	ACGAAATTATTTTCTG	10.27	scaffold10592_1	6329	MH0006	GL0219980	153797585	hypothetical protein ACTODO_00437	COG0443	O
144853	1898	1	TGGAACGTGGATTCGC	8.79	scaffold10674_1	6387	MH0006	GL0041753	153799271	hypothetical protein ACTODO_02170	COG2256	L
144854	745	1	CAGAATATAAGTTCAG	8.62	scaffold10674_2	6388	MH0006	GL0224889	153798913	hypothetical protein ACTODO_01804	COG1158	K
144880	119	0	ACGAATACGCTTTCTT	9.27	scaffold10718_3	6418	MH0006	GL0290813	167668083	hypothetical protein ANACOL_01056	COG2358	R
144900	3154	0	TCAAATATATTTTTTG	9.07	scaffold10757_1	6435	MH0006	GL0157621	167666221	hypothetical protein ANACOL_02953	COG2610:COG2610:COG2610:COG2610	E:E:G:G
144961	20976	0	AAGAACGCAAGTACTT	8.71	scaffold10845_2	6501	MH0006	GL0234316	153797724	hypothetical protein ACTODO_00583	COG1180	O
145022	1448	0	AAGAACGGTTTTTTGG	9.85	scaffold11022_2	6600	MH0006	GL0211624	150274377	hypothetical protein BACCAP_00581	COG0683	E
145023	919	1	TTGATCATGTTTTCGT	10.05	scaffold11022_3	6601	MH0006	GL0085962	150269979	hypothetical protein BACCAP_04641	COG1534	J
145031	96	0	TCGTATATATGTGCGT	10.19	scaffold11035_3	6609	MH0006	GL0025811	153799328	hypothetical protein ACTODO_00018	COG0262	H
145032	1713	1	CAGCAAAATCGTTCGC	9.01	scaffold11035_3	6609	MH0006	GL0025812	150271928	hypothetical protein BACCAP_03080	COG2385:COG2385	D:D
145068	1204	1	ACGAACGAGTATACGG	9.32	scaffold11083_13	6663	MH0006	GL0096195	153797296	hypothetical protein ACTODO_00143	COG1316:COG1316	K:K
145069	1169	0	TCGAACACCAGTGCCT	8.47	scaffold11083_13	6663	MH0006	GL0096195	153797296	hypothetical protein ACTODO_00143	COG1316:COG1316	K:K
145235	47	0	TCGAGCACACGTTCGA	13.59	scaffold11332_1	6831	MH0006	GL0002627	153798415	hypothetical protein ACTODO_01290	COG0458:COG0458	E:F
145275	1977	1	TCGAACTTTTTTTCGA	15.64	scaffold11384_11	6883	MH0006	GL0058288	153798532	hypothetical protein ACTODO_01409	COG0217	S
145289	499	0	TCAAATATATTTTTTG	9.07	scaffold11417_1	6900	MH0006	GL0125378	153797363	hypothetical protein ACTODO_00211	COG0190	H
145374	7693	0	TCGAAGGACCGTTCGG	9.75	scaffold11610_1	7027	MH0006	GL0117813:GL0117814	153798148	hypothetical protein ACTODO_01015	COG0491:COG0491:COG1490:COG1490	R:R:J:J
145498	9678	1	ATGAAAAAGTTTTTGA	8.55	scaffold11738_14	7125	MH0006	GL0207232	153797750	hypothetical protein ACTODO_00609	COG0744:COG0744:COG0744:COG0744:COG0744:COG0744:COG0744:COG0744	M:M:M:M:M:M:M:M
145513	1830	1	TCAAAAATTTTTTCAG	8.56	scaffold11756_2	7132	MH0006	GL0049041	153797701	hypothetical protein ACTODO_00558	COG0527	E
145620	183	0	AAAAAAATAGGTTTGT	9.27	scaffold11970_1	7275	MH0006	GL0263711	153798704	hypothetical protein ACTODO_01587	COG0621	J
145646	243	1	CAGAATTTATGTTTCA	8.39	scaffold12004_2	7307	MH0006	GL0106026	150274839	hypothetical protein BACCAP_00237	COG1757	C
145684	3687	0	AGGAACACACCTTCTT	8.42	scaffold12110_1	7370	MH0006	GL0142523	153798966	hypothetical protein ACTODO_01857	COG1219	O
145732	5013	0	TATAACATATATTTTT	8.8	scaffold12221_4	7428	MH0006	GL0180439:GL0180440	153798933:150272528	hypothetical protein ACTODO_01824:hypothetical protein BACCAP_02449	COG0220:COG0220:COG1686:COG1686	R:R:M:M
145781	1301	1	ATGAACGTCTGTTCTT	11.72	scaffold12356_7	7501	MH0006	GL0021097	255268810	gluconate transporter	COG2610:COG2610	E:G
145887	79211	1	CGAAAAAAGTGTTCGC	8.61	scaffold12503_2	7606	MH0006	GL0089188	153798934	hypothetical protein ACTODO_01825	COG0481	M
146044	957	0	TCGAGAAGGTGTTCGG	9.34	scaffold12728_3	7779	MH0006	GL0043983	153798680	hypothetical protein ACTODO_01563	COG0770	M
146109	3257	1	TGGAAAATAAGTACGC	9.33	scaffold12846_2	7862	MH0006	GL0159724:GL0159725	153798749	hypothetical protein ACTODO_01634	COG1490:COG1490:COG0162:COG0162	J:J:J:J
146138	1745	1	CCGAATAGTTGTGCTC	8.85	scaffold12886_2	7903	MH0006	GL0009959	169257526	hypothetical protein ANASTE_01194	COG1309:COG1309:COG1309	K:K:K
146139	2127	0	AAGAAAATACTTACGC	9.17	scaffold12886_2	7903	MH0006	GL0009962	153797892	hypothetical protein ACTODO_00754	COG0492:COG0492:COG0492	O:O:O
146154	107	0	TGGAAAATCTTTTCTT	9.84	scaffold12957_2	7927	MH0006	GL0176784	150270262	hypothetical protein BACCAP_04617	COG5545	R
146162	3582	1	ACGAACAAATGTTCAG	15.45	scaffold12986_2	7943	MH0006	GL0276454	153798482	hypothetical protein ACTODO_01358	COG0556	L
146313	1721	1	TAGAACGTGATTTTGT	9.79	scaffold13215_1	8091	MH0006	GL0292120	150273227	hypothetical protein BACCAP_01705	COG2267	I
146347	946	1	TCAAAGAATTTTTCGA	10.43	scaffold13281_3	8132	MH0006	GL0083803	153799300	hypothetical protein ACTODO_02199	COG1080:COG1080	G:G
146349	432	0	GAAAAAATGCGTTCTA	9.38	scaffold13282_4	8133	MH0006	GL0108737	153798694	hypothetical protein ACTODO_01577	COG1974:COG1974	K:T
146362	5204	0	TATAATACTCGTTCGT	8.87	scaffold13310_5	8147	MH0006	GL0022655	167652608	hypothetical protein ANACAC_02690	COG1026:COG1026	R:R
146367	611	1	TCGAATCAGTGTTCAT	8.52	scaffold13316_3	8150	MH0006	GL0011359	167651765	hypothetical protein ANACAC_03569	NOG13733	S
146535	277	1	TTGCACAATTTTTTGA	8.41	scaffold13682_1	8403	MH0006	GL0168414:GL0168413	153798675:150272201	hypothetical protein ACTODO_01558:hypothetical protein BACCAP_02802	COG0773:COG0448	M:G
146539	1277	0	GCGAAAGAATGTGCTT	9.67	scaffold13686_1	8407	MH0006	GL0158634	153799208	hypothetical protein ACTODO_02106	COG2239:COG2239	P:P
146574	199	1	GCGAAAATACAATCGT	8.39	scaffold13734_1	8438	MH0006	GL0286033	150270965	hypothetical protein BACCAP_03897	COG3957	G
146586	301	1	TCGAAAAATTTTTCAA	12.16	scaffold13769_1	8466	MH0006	GL0045332:GL0045333	149830498:153797678	hypothetical protein RUMOBE_03826:hypothetical protein ACTODO_00534	COG3968:COG0034	R:F
146617	1174	1	TTGGACACGAGTTCGA	8.43	scaffold13798_2	8495	MH0006	GL0027906	150272200	hypothetical protein BACCAP_02801	COG0448:COG0448	G:G
146618	660	0	ACGCAAAATTTTTCTT	8.61	scaffold13798_4	8496	MH0006	GL0298965	153798542	hypothetical protein ACTODO_01419	COG0448	G
146619	4926	0	CCGATCGCATTTTTGA	8.86	scaffold13798_4	8496	MH0006	GL0298969	153799156	hypothetical protein ACTODO_02054	COG1134:COG1134:COG1134:COG1134:COG1134:COG1134	G:G:G:M:M:M
146622	189	1	CAGAACGAAAGTGCTT	8.49	scaffold13808_2	8500	MH0006	GL0213093	153798447	hypothetical protein ACTODO_01322	COG2818	L
146658	2673	0	TTGAACATACTTTTTC	9.93	scaffold13867_1	8535	MH0006	GL0277287	150272835	hypothetical protein BACCAP_02277	COG3641:COG3641:COG3641:COG3641	R:R:R:R
146806	933	1	TGAAACATATTTTTTA	10.14	scaffold14214_1	8725	MH0006	GL0138938	153797770	hypothetical protein ACTODO_00630	COG1937:COG1937:COG1937	S:S:S
146807	1018	0	CAAAACATTTATTTTT	8.41	scaffold14214_1	8725	MH0006	GL0138938	153797770	hypothetical protein ACTODO_00630	COG1937:COG1937:COG1937	S:S:S
146808	1085	1	CCGAACATGTGGCCGG	8.71	scaffold14214_1	8725	MH0006	GL0138938	153797770	hypothetical protein ACTODO_00630	COG1937:COG1937:COG1937	S:S:S
146955	468	0	AAAAACGAATGTTCAT	10.07	scaffold14511_3	8927	MH0006	GL0083255	150272138	hypothetical protein BACCAP_02739	COG0402:COG0402:COG0402:COG0402	F:F:R:R
146956	500	1	ACGAAAATCTTTTCCG	10.06	scaffold14511_3	8927	MH0006	GL0083255	150272138	hypothetical protein BACCAP_02739	COG0402:COG0402:COG0402:COG0402	F:F:R:R
147115	129	1	TCGTAAAATTATTCGA	10.29	scaffold14728_1	9050	MH0006	GL0210954	153797786	hypothetical protein ACTODO_00646	COG0077:COG1605	E:E
147171	679	0	CAGAACATATGTGTAT	9.43	scaffold14855_8	9149	MH0006	GL0184760	167654323	hypothetical protein ANACAC_01039	COG1418	R
147298	2062	1	TGGAACACACTATCGG	8.55	scaffold15126_2	9298	MH0006	GL0158014	153798492	hypothetical protein ACTODO_01369	COG0682	M
147356	297	0	AAGAACGCAGGTGTGA	8.9	scaffold15266_2	9389	MH0006	GL0163643	150270703	hypothetical protein BACCAP_04144	COG0150	F
147362	1334	0	CCGAATAAATTTTCAG	8.93	scaffold15268_6	9397	MH0006	GL0007753	153798112	hypothetical protein ACTODO_00978	COG0550	L
147368	2463	0	TGGAACAATGATTCTG	8.58	scaffold15275_1	9404	MH0006	GL0179579	150271194	hypothetical protein BACCAP_03764	COG1593	G
147369	670	1	TGGATCAGATTTTCGA	10.62	scaffold15275_2	9405	MH0006	GL0281396	150275057	hypothetical protein BACCAP_00139	COG2186:COG2186:COG2186	K:K:K
147417	994	0	TCAAATGTAATTTCGT	8.48	scaffold15386_1	9463	MH0006	GL0144919	153799088	hypothetical protein ACTODO_01985	COG0018:COG0018	J:J
147491	660	1	TTGAACATTTTTTCTA	14.65	scaffold15508_1	9544	MH0006	GL0222564	150270848	hypothetical protein BACCAP_04010	COG2207:COG2207:COG2207:COG4753:COG4753:COG4753	K:K:K:T:T:T
147524	166	0	GCAAACAAGTGTTTGG	10.79	scaffold15529_2	9592	MH0006	GL0078183	150274002	hypothetical protein BACCAP_01043	COG2002	K
147537	9183	1	ACGAGCAGTTTTTCGT	8.55	scaffold15550_3	9606	MH0006	GL0294948	167652608	hypothetical protein ANACAC_02690	COG1026:COG1026:COG1026:COG1026	R:R:R:R
147582	9158	1	CCGAAGAAATATTTGC	8.51	scaffold15624_1	9638	MH0006	GL0065344	153799295	hypothetical protein ACTODO_02194	COG4868:COG4868	S:S
147583	9199	0	ACGAATATTATTTCTG	9.19	scaffold15624_1	9638	MH0006	GL0065344	153799295	hypothetical protein ACTODO_02194	COG4868:COG4868	S:S
147759	1236	0	TGGACCACGCGTTCGA	8.6	scaffold15959_1	9806	MH0006	GL0239211	150273450	hypothetical protein BACCAP_01344	COG1457	F
147767	1343	0	AAGAATAAATTTTTTC	8.94	scaffold15990_1	9827	MH0006	GL0128940	167668096	hypothetical protein ANACOL_01069	COG3804	S
147769	1278	1	ATAAAAATTTTTTCGT	8.56	scaffold15991_1	9829	MH0006	GL0128414	153798494	hypothetical protein ACTODO_01371	COG1350	R
147786	239	0	AAGAAAGAATATTCCG	8.89	scaffold16019_1	9847	MH0006	GL0151490	153797486	hypothetical protein ACTODO_00334	COG0094	J
147833	797	1	TAGAAAACATGTTGCA	9.63	scaffold16217_7	9949	MH0006	GL0099524	153798182	hypothetical protein ACTODO_01049	COG0221:COG0221	C:C
147855	4645	1	TAGAATACACAATCGA	9.01	scaffold16248_2	9965	MH0006	GL0140743	257203454	gram-positive signal peptide_ YSIRK family	COG0845:COG0845:COG0845:COG0845	M:M:M:M
147877	18828	1	TCGCAAATATGCTCTG	8.5	scaffold16281_1	9984	MH0006	GL0265515	150272806	hypothetical protein BACCAP_02247	COG1473:COG1473:COG1473:COG1473	R:R:R:R
147894	3038	1	TCAAACGTATTTTTTA	11.84	scaffold16302_1	9999	MH0006	GL0247102	153798537	hypothetical protein ACTODO_01414	COG0174	E
147941	4812	1	AAGAAAAAGTGTTCAA	12.15	scaffold16379_3	10047	MH0006	GL0069836	150274522	hypothetical protein BACCAP_00731	COG1132:COG1132:COG1132:COG1132:COG1132	V:V:V:V:V
148012	664	1	CAGAACGTTTTGTCGC	8.5	scaffold16547_2	10147	MH0006	GL0038843	150270633	hypothetical protein BACCAP_04422	COG0768:COG0768	M:M
148013	1298	1	TCAAAAAGATGTTCAA	11.65	scaffold16548_3	10149	MH0006	GL0270995	150273838	hypothetical protein BACCAP_01173	COG0730:COG0730	R:R
148014	1328	0	ACAAAAAGATTTTCTT	9.42	scaffold16548_3	10149	MH0006	GL0270995	150273838	hypothetical protein BACCAP_01173	COG0730:COG0730	R:R
148017	428	0	GCGCACGTTTTTTCGC	9.46	scaffold16548_4	10150	MH0006	GL0037480	225157222	hypothetical protein BIFPSEUDO_03580	COG0454:COG0454	K:R
148041	1322	0	CGGATCAGACGTTCGA	9.83	scaffold16619_4	10183	MH0006	GL0153892	153797899	hypothetical protein ACTODO_00761	COG0359:COG0359	J:J
148042	1447	1	GCGAAAATCTGTTCAA	11.28	scaffold16619_4	10183	MH0006	GL0153892	153797899	hypothetical protein ACTODO_00761	COG0359:COG0359	J:J
148151	1075	0	AAGAAAATTTATCCGG	8.88	scaffold16730_23	10283	MH0006	GL0013696	153798420	hypothetical protein ACTODO_01295	COG0452	H
148191	826	0	GCAAAAATTTGTGCGG	9.17	scaffold16801_4	10335	MH0006	GL0219208	153798242	hypothetical protein ACTODO_01109	COG0395	G
148214	23	0	TCGATCATTTCTTTGC	9.19	scaffold16828_1	10361	MH0006	GL0223255	255268471	carbon-monoxide dehydrogenase_ catalytic subunit	COG1151	C
148341	3352	1	CCGAAGAGGAGTTCGT	8.73	scaffold17058_1	10494	MH0006	GL0042961	153797416	hypothetical protein ACTODO_00264	COG1109:COG1109	G:G
148343	1660	1	TTGAAAAAGTGATCGC	9.37	scaffold17062_3	10495	MH0006	GL0299079	153798707	hypothetical protein ACTODO_01590	COG0468:COG0468	L:L
148384	963	0	AAGAAAATCCTTTCCA	8.76	scaffold17156_7	10557	MH0006	GL0139003:GL0139004	153798933:150272528	hypothetical protein ACTODO_01824:hypothetical protein BACCAP_02449	COG0220:COG0220:COG1686:COG1686	R:R:M:M
148430	108	0	TAAAATAGTTGTTTTA	9.29	scaffold17237_3	10598	MH0006	GL0155119	224523381	hypothetical protein CATMIT_02941	COG1132	V
148432	250	1	AAAAACATTTGATCAA	8.59	scaffold17247_3	10603	MH0006	GL0112296	224524728	hypothetical protein CATMIT_01525	COG0577	V
148446	1190	0	TGGAAAATCTGATCGC	9.4	scaffold17278_4	10620	MH0006	GL0214166	153798568	hypothetical protein ACTODO_01450	COG1154:COG1154	H:I
148470	6319	0	CAGAACACTTTTTATA	8.38	scaffold17316_4	10641	MH0006	GL0147576	167667447	hypothetical protein ANACOL_01468	NOG10991:NOG10991:NOG10991:NOG10991:NOG10991:NOG10991	S:S:S:S:S:S
148495	447	1	TTAAAAGTATTTTCGC	8.51	scaffold17381_1	10676	MH0006	GL0066049	149830506	hypothetical protein RUMOBE_03834	COG0017:COG0017	J:J
148617	2197	0	TCGAACTTGTTTTTGA	12.57	scaffold17719_1	10865	MH0006	GL0044918	153798722	hypothetical protein ACTODO_01605	COG0612:COG0612:COG0612:COG0612:COG0612:COG0612	R:R:R:R:R:R
148677	1248	0	AAAAACATCTTTTTGG	8.39	scaffold17891_3	10953	MH0006	GL0209791	224525252	hypothetical protein CATMIT_01001	COG2515	E
148754	1491	0	GCGAAAAAACTTTCTA	11.26	scaffold18090_1	11064	MH0006	GL0136697	153797528	hypothetical protein ACTODO_00379	COG2252:COG2252	R:R
148758	2047	1	TCGATCAGCTGTTCAA	9.61	scaffold18098_3	11076	MH0006	GL0137725	150274483	hypothetical protein BACCAP_00689	COG0446	R
148762	660	1	TCAAACATCTTTTTTC	9.04	scaffold18118_1	11085	MH0006	GL0054048	153798907	hypothetical protein ACTODO_01798	COG0216	J
148788	159	0	TTAAACGAATTTTTGA	8.63	scaffold18180_14	11127	MH0006	GL0023756	145846234	hypothetical protein RUMTOR_02699	COG4912:COG4912	L:L
148789	234	0	TCGATCGTCTCTTCGT	8.54	scaffold18180_14	11127	MH0006	GL0023756	145846234	hypothetical protein RUMTOR_02699	COG4912:COG4912	L:L
148797	52	1	TAAATCATATTTTTGA	9.51	scaffold18211_2	11141	MH0006	GL0051115	167653451	hypothetical protein ANACAC_01201	COG4720	S
148836	1480	0	CAAAACATATGTTCAC	11.61	scaffold18324_2	11202	MH0006	GL0225848	153798340	hypothetical protein ACTODO_01212	COG1115	E
148839	2431	0	GCGATTATATGTTCGA	13.15	scaffold18334_2	11205	MH0006	GL0071529	153798421	hypothetical protein ACTODO_01296	COG0192:COG0192	H:H
148896	2808	0	GCGCAAATATTTTTGA	9.05	scaffold18488_4	11289	MH0006	GL0131596	153798248	hypothetical protein ACTODO_01115	COG0265:COG0265	O:O
148977	3233	1	ACGAAAATATCTGCCA	8.64	scaffold18672_2	11401	MH0006	GL0244942	223964597	hypothetical protein HOLDEFILI_00891	COG3279:COG3279:COG3279:COG3279:COG3279:COG3279:COG3279:COG3279:COG3279:COG3279	K:K:K:K:K:T:T:T:T:T
149005	1478	0	TGGAAAAAACGATCGC	9.45	scaffold18702_4	11428	MH0006	GL0117176	153798446	hypothetical protein ACTODO_01321	COG0486:COG0486	R:R
149022	4078	1	TAGAACTCTGGTTCAA	8.55	scaffold18743_2	11449	MH0006	GL0019787	149832724	hypothetical protein RUMOBE_01618	COG4552:COG4552:COG4552:COG4552	R:R:R:R
149053	1182	1	TGGAATAAATGTTCGA	16.08	scaffold18766_2	11464	MH0006	GL0159926	150271337	hypothetical protein BACCAP_03396	COG2184:COG2184:COG2184:COG2184:COG2184:COG2184	D:D:D:D:D:D
149083	2476	0	AAAAACACACGTTCTA	13.43	scaffold18815_1	11490	MH0006	GL0130765	153798686	hypothetical protein ACTODO_01569	COG0389	L
149110	4957	0	CAGAAAATCTGTATGA	9.35	scaffold18875_4	11524	MH0006	GL0005701	153798962	hypothetical protein ACTODO_01853	COG3250:COG3250:COG3250:COG3250	G:G:G:G
149127	405	0	AAGGACAATCTTTCGA	9.4	scaffold18910_1	11558	MH0006	GL0281435	224523693	hypothetical protein CATMIT_02566	COG4932:COG4932:COG4932:COG4932:COG4932	M:M:M:M:M
149131	504	0	TAGAAAGTTTATTTTT	9.81	scaffold18910_1	11558	MH0006	GL0281435	224523693	hypothetical protein CATMIT_02566	COG4932:COG4932:COG4932:COG4932:COG4932	M:M:M:M:M
149139	1046	1	GGGAACGAAGGTTCGA	11.17	scaffold18954_4	11577	MH0006	GL0252018	153798775	hypothetical protein ACTODO_01662	COG1027	E
149152	53	0	TAGCACCTCCGTTCGA	9.59	scaffold19014_3	11609	MH0006	GL0149894	150274539	hypothetical protein BACCAP_00748	COG1476	K
149181	2574	0	AAGAAAAAATGATCCC	9.53	scaffold19083_11	11644	MH0006	GL0099064	166027607	hypothetical protein DORFOR_02975	COG0398	S
149269	653	1	AAGAAAGGAGATTCGA	8.76	scaffold19318_4	11780	MH0006	GL0235721	282569438	conserved hypothetical protein	COG1235:COG1235	R:R
149341	19879	1	ACAAACAAATTTTTTG	9.68	scaffold19527_2	11878	MH0006	GL0163769	153799302	hypothetical protein ACTODO_02201	COG1609:COG1609:COG1609:COG1609:COG1609:COG1609:COG1609:COG1609:COG1609	K:K:K:K:K:K:K:K:K
149440	1096	1	TCGAACATACATTCTG	15.61	scaffold19862_1	12037	MH0006	GL0284879	153797297	hypothetical protein ACTODO_00144	COG1087:COG1087:COG1087:COG1087	M:M:M:M
149441	1248	1	TAAAATATAATTTCGA	10.07	scaffold19862_1	12037	MH0006	GL0284879	153797297	hypothetical protein ACTODO_00144	COG1087:COG1087:COG1087:COG1087	M:M:M:M
149468	1618	1	GAGAACACTTTTGCTT	8.44	scaffold19967_1	12085	MH0006	GL0286591	153798598	hypothetical protein ACTODO_01480	COG0285:COG0285:COG0285	H:H:H
149495	2573	1	AAAAACATCCTTTCGT	9.55	scaffold20051_3	12119	MH0006	GL0254204	150270488	hypothetical protein BACCAP_04272	COG1164:COG1164	E:E
149559	791	0	TCGAAAAAGTTCTCGG	8.56	scaffold20245_1	12239	MH0006	GL0060056	153799254	hypothetical protein ACTODO_02153	COG1595:COG1595:COG1595	K:K:K
149601	1058	1	AAGAAAACTGGTTCCG	9.27	scaffold20355_1	12307	MH0006	GL0060581	167655036	hypothetical protein ANACAC_00006	COG1589	M
149634	3751	1	CAGAACAAACATTCGG	13.12	scaffold20575_1	12412	MH0006	GL0087606	153798482	hypothetical protein ACTODO_01358	COG0556:COG0556	L:L
149667	197	0	TATAATATATGTTTGG	10.03	scaffold20659_1	12446	MH0006	GL0097765	153798854	hypothetical protein ACTODO_01741	COG1171	E
149668	3523	1	ACGGACATATTTGCGA	10.53	scaffold20659_2	12447	MH0006	GL0060722	150269891	hypothetical protein BACCAP_04751	COG1775	E
149756	638	1	CCGAACAGCAGTTTGT	9.89	scaffold20966_6	12595	MH0006	GL0138017	150271834	hypothetical protein BACCAP_02986	COG0389:COG0389	L:L
149810	534	1	CCGAAAGGTGGTTCTT	9	scaffold21216_5	12711	MH0006	GL0145201	167666336	hypothetical protein ANACOL_03068	COG3181	S
149825	2795	1	TAAAACATAAAATCGA	8.48	scaffold21250_4	12729	MH0006	GL0098487	153798898	hypothetical protein ACTODO_01789	COG0056	C
149921	2553	0	GCAAACATCGGTTCGG	9.63	scaffold21636_2	12901	MH0006	GL0266700	153798993	hypothetical protein ACTODO_01890	COG1168	E
149994	1110	0	TTGAACATCTATTTCA	8.53	scaffold21748_8	12957	MH0006	GL0033683	150274215	hypothetical protein BACCAP_00874	COG4120:COG4120	R:R
150030	11434	1	ACGAAAGAGCGTGCGC	8.79	scaffold21776_1	12974	MH0006	GL0241325	153798993	hypothetical protein ACTODO_01890	COG1168:COG1168:COG1168:KOG0257:KOG0257:KOG0257:meNOG28069:meNOG28069:meNOG28069	E:E:E:E:E:E:S:S:S
150100	219	0	AAAAAAAGTTGTTCCT	9.04	scaffold22009_1	13080	MH0006	GL0137398	167655240	hypothetical protein ANACAC_00210	COG2148	M
150103	5999	1	TCGAACATCTTTCCGT	12.15	scaffold22009_3	13082	MH0006	GL0108174	167665724	hypothetical protein ANACOL_03299	COG0346	E
150111	3613	1	TAGAACATATTCACGT	9.16	scaffold22016_6	13089	MH0006	GL0171468	153798849	hypothetical protein ACTODO_01736	COG4799	I
150127	1000	1	TAGAAAAGTTGTTTTC	11.94	scaffold22034_11	13106	MH0006	GL0104757	167651767	hypothetical protein ANACAC_03571	NOG11305:NOG11305	S:S
150166	1526	1	GCAAACAAACATTCGT	10.32	scaffold22088_3	13133	MH0006	GL0090926	153798719	hypothetical protein ACTODO_01602	COG0329:COG0329:COG0329:COG0329	E:E:M:M
150167	1530	1	ACAAACATTCGTTTGA	13.89	scaffold22088_3	13133	MH0006	GL0090926	153798719	hypothetical protein ACTODO_01602	COG0329:COG0329:COG0329:COG0329	E:E:M:M
150235	41	1	TAAAAAAGATATTTGA	9.34	scaffold22396_5	13265	MH0006	GL0130338	150270962	hypothetical protein BACCAP_03894	COG2199:COG2199:COG2199	T:T:T
150707	22919	1	TCAAACGTTTTTTCTA	13.29	scaffold23751_1	13890	MH0006	GL0039200	153798095	hypothetical protein ACTODO_00960	COG1396:COG1396:COG1396	K:K:K
150708	22971	1	CCGAAAAAATATTTTC	9.75	scaffold23751_1	13890	MH0006	GL0039200	153798095	hypothetical protein ACTODO_00960	COG1396:COG1396:COG1396	K:K:K
150709	22973	1	GAAAAAATATTTTCTG	8.47	scaffold23751_1	13890	MH0006	GL0039200	153798095	hypothetical protein ACTODO_00960	COG1396:COG1396:COG1396	K:K:K
150889	1064	0	TCGAAAAGATGGTTGA	11.65	scaffold24276_2	14147	MH0006	GL0067401	167665379	hypothetical protein ANACOL_03653	COG4149:COG4149:COG4149:COG4149	P:P:P:P
150939	1492	1	TAAAATGTATATTCTA	9.9	scaffold24497_3	14263	MH0006	GL0075710	153798464	hypothetical protein ACTODO_01340	COG0126:COG0126	G:G
150980	842	1	GAGAACGTCTGTTTCG	8.43	scaffold24682_4	14332	MH0006	GL0230095	260542166	transcriptional regulator_ GntR family	COG1609	K
151056	333	1	CCAAAAGTATTTTCGA	11.7	scaffold24876_1	14446	MH0006	GL0071384	150272467	hypothetical protein BACCAP_02388	COG0238:COG0238	J:J
151140	1527	1	GAGAACACTTTTTTTG	9.19	scaffold25129_6	14550	MH0006	GL0260582	153798849	hypothetical protein ACTODO_01736	COG4799:COG4799:COG4799	I:I:I
151144	784	1	TAGAATACTTTTTTGC	10.51	scaffold25129_12	14554	MH0006	GL0144881	153798486	hypothetical protein ACTODO_01362	COG0258	L
151166	729	0	CCGAAAATGTGTTATT	9.87	scaffold25240_2	14590	MH0006	GL0235857	291543669	Acyl-CoA synthetases (AMP-forming)/AMP-acid ligases II	COG0318:COG0318:COG0318:COG0318	I:I:Q:Q
151172	2897	1	AAAAACGTCTGTTTTT	8.66	scaffold25250_2	14595	MH0006	GL0248180	150272423	hypothetical protein BACCAP_02675	COG1032:COG1032:COG1032:COG1032	C:C:C:C
151227	66	0	CCGATAATTTGTTTGC	10.16	scaffold25490_2	14698	MH0006	GL0047694	167665332	hypothetical protein ANACOL_03604	COG0270	L
151249	4828	0	TCGGAAATCTGTTCCA	10.43	scaffold25570_1	14730	MH0006	GL0166237	167654868	hypothetical protein ANACAC_00247	COG2207:COG2207:COG2207	K:K:K
151250	4876	0	TCGGAAATCCGTTCTG	8.57	scaffold25570_1	14730	MH0006	GL0166237	167654868	hypothetical protein ANACAC_00247	COG2207:COG2207:COG2207	K:K:K
151251	610	0	CAGAAAATATTTGCCA	9.16	scaffold25570_1	14730	MH0006	GL0166235:GL0166234	150273173	hypothetical protein BACCAP_01651	COG0715:COG0715:COG0715:COG1305:COG1305:COG1305	P:P:P:E:E:E
151255	541	1	AAAAACATGTGTTATA	9.28	scaffold25570_6	14734	MH0006	GL0255464	150273536	hypothetical protein BACCAP_01430	COG2964:COG2964:COG2964	S:S:S
151287	231	1	TCAAGCGAATGTTCGC	9.14	scaffold25743_3	14791	MH0006	GL0212594	150269845	hypothetical protein BACCAP_04843	COG1896	R
151363	478	1	CAGAAAGCTCGTTCTC	9.83	scaffold26099_2	14918	MH0006	GL0271267	169259580	hypothetical protein ANASTE_00115	COG0583:COG0583	K:K
151364	651	1	GCGAATATATTTGCTT	8.71	scaffold26099_2	14918	MH0006	GL0271267	169259580	hypothetical protein ANASTE_00115	COG0583:COG0583	K:K
151408	1073	0	TCGTATATCTGTTCTT	9.43	scaffold26293_2	15014	MH0006	GL0244203:GL0244204	153798727	hypothetical protein ACTODO_01610	COG0858:COG0858:COG0858:COG0618:COG0618:COG0618	J:J:J:R:R:R
151409	198	0	TGGATCAAGTGTTCCG	8.65	scaffold26293_4	15015	MH0006	GL0218516	153798726	hypothetical protein ACTODO_01609	COG0130:COG0130	J:J
151418	370	1	CAAAACAAATGTTTGA	13.89	scaffold26309_1	15022	MH0006	GL0275261	153798694	hypothetical protein ACTODO_01577	COG1974:COG1974	K:T
151421	957	0	TACAAAGTATGTGCGA	8.38	scaffold26318_4	15027	MH0006	GL0286838	153797516	hypothetical protein ACTODO_00366	COG0303:COG0303	H:H
151422	790	0	TCGAAAACAGGATTGT	9.21	scaffold26318_4	15027	MH0006	GL0286838	153797516	hypothetical protein ACTODO_00366	COG0303:COG0303	H:H
151429	571	0	ACGAAAGAGGGTTCTC	9.4	scaffold26335_5	15037	MH0006	GL0240788	150272647	hypothetical protein BACCAP_02325	COG1145:COG1145	C:C
151473	185	0	CCGAAAAGCAGTTTGA	8.65	scaffold26401_2	15088	MH0006	GL0070803	167665517	hypothetical protein ANACOL_03791	COG1129:COG1129	G:G
151492	763	1	TCGAAGGTTTTTTCCG	8.93	scaffold26461_5	15107	MH0006	GL0220980	153798864	hypothetical protein ACTODO_01752	COG1045:COG1045	E:E
151493	918	1	GCGATCATCCGTTCGA	11.42	scaffold26461_5	15107	MH0006	GL0220980	153798864	hypothetical protein ACTODO_01752	COG1045:COG1045	E:E
151494	1547	1	TGGAACCATTGTTCTA	12.54	scaffold26472_1	15109	MH0006	GL0250836	153798939	hypothetical protein ACTODO_01830	COG1132	V
151557	980	0	TCGAACACATTTCCAT	9.44	scaffold26635_2	15171	MH0006	GL0076153	153798482	hypothetical protein ACTODO_01358	COG0556	L
151600	1861	0	AAGAAAACTTGATTGC	8.79	scaffold26747_10	15231	MH0006	GL0062267:GL0062268	153799205	hypothetical protein ACTODO_02103	COG0811:COG0811:COG0811:COG0811:COG0252:COG0252:COG0252:COG0252:COG0252:COG0252:COG0252:COG0252	U:U:U:U:E:E:E:E:J:J:J:J
151603	662	1	AAGAAAATATGTGCCC	11.18	scaffold26754_1	15234	MH0006	GL0282662	153799332	hypothetical protein ACTODO_00022	COG2110	R
151688	3585	1	AAGAAAAAGTTTTTGC	9.67	scaffold26915_1	15332	MH0006	GL0138162	153797701	hypothetical protein ACTODO_00558	COG0527:COG0527:COG0527:COG0527:COG0527	E:E:E:E:E
151689	3743	1	AAGAACGTATCTTCAA	10.39	scaffold26915_1	15332	MH0006	GL0138162	153797701	hypothetical protein ACTODO_00558	COG0527:COG0527:COG0527:COG0527:COG0527	E:E:E:E:E
151699	540	1	AAGAAAATTTCTTTTA	9.37	scaffold26938_14	15353	MH0006	GL0158097	153799065	hypothetical protein ACTODO_01962	COG1620	C
151706	3266	1	TCGCACTTTTTTTCGG	10	scaffold26945_3	15359	MH0006	GL0032286	150274948	hypothetical protein BACCAP_00029	COG1053:COG3976	C:S
151715	3570	0	CCGAAGTTGTGTTCGG	9.65	scaffold26977_1	15374	MH0006	GL0091341	153797492	hypothetical protein ACTODO_00340	COG0092:COG0092	J:J
151719	14309	1	TCGAACACTAATTTTT	9.85	scaffold26977_1	15374	MH0006	GL0091360	153797470	hypothetical protein ACTODO_00318	COG0203:COG0203:COG0203	J:J:J
151723	25450	0	TAAAACAAACTATCGT	8.42	scaffold26977_1	15374	MH0006	GL0091369	167667955	hypothetical protein ANACOL_00928	COG1373:COG1373:COG1373:COG1373	R:R:R:R
151724	25494	0	TCAAACATTTATTTAT	8.46	scaffold26977_1	15374	MH0006	GL0091369	167667955	hypothetical protein ANACOL_00928	COG1373:COG1373:COG1373:COG1373	R:R:R:R
151725	25642	1	TGGAAAATCGTTTCGA	8.87	scaffold26977_1	15374	MH0006	GL0091369	167667955	hypothetical protein ANACOL_00928	COG1373:COG1373:COG1373:COG1373	R:R:R:R
151792	532	0	TAAAATGTGTGTTTGC	9.13	scaffold27110_2	15444	MH0006	GL0153138	150275056	hypothetical protein BACCAP_00138	COG0129:COG0129:COG0129:COG0129	E:E:G:G
151793	485	0	CTGAACAGATATTTGT	9.35	scaffold27110_2	15444	MH0006	GL0153138	150275056	hypothetical protein BACCAP_00138	COG0129:COG0129:COG0129:COG0129	E:E:G:G
151795	2515	1	TAGCAGAAATTTTCGA	9.51	scaffold27125_1	15450	MH0006	GL0169407	167667065	hypothetical protein ANACOL_01815	COG1396:COG1396:COG1396	K:K:K
151824	619	0	GGGAACAAGTTTTCGG	10.23	scaffold27177_3	15467	MH0006	GL0040606	166028041	hypothetical protein DORFOR_02021	COG4928:COG4928	R:R
151978	1390	0	AGGAACATTATTTCTT	9.36	scaffold27493_3	15633	MH0006	GL0095696	270277694	zinc finger CDGSH type family protein	COG3369:COG3369:COG3369	S:S:S
151996	3631	1	AGGAACTGATGTTCCG	8.4	scaffold27528_1	15651	MH0006	GL0177097	150273540	hypothetical protein BACCAP_01434	COG1720:COG1720	S:S
151997	3913	0	TCGCTCATAGGTTCGA	11.48	scaffold27528_1	15651	MH0006	GL0177097	150273540	hypothetical protein BACCAP_01434	COG1720:COG1720	S:S
152002	156	0	TCCAACATTTGTTCAA	11.56	scaffold27531_1	15655	MH0006	GL0145144	153798485	hypothetical protein ACTODO_01361	COG0539:COG0539:COG0539:COG0539	J:J:J:J
152015	9068	0	AAAAACGTACATTTGA	8.97	scaffold27577_1	15671	MH0006	GL0208824	153798883	hypothetical protein ACTODO_01774	COG0366:COG0366:COG0366:COG0366:COG0366:COG0366	G:G:G:G:G:G
152019	2632	1	TCAAACACCTGCTCGA	10.17	scaffold27599_2	15674	MH0006	GL0238413:GL0238414	153798783	hypothetical protein ACTODO_01670	COG0821:COG0821:COG0750:COG0750	I:I:M:M
152037	72	0	TGAAATATATGTTTTT	9.12	scaffold27659_1	15708	MH0006	GL0186427	153798675	hypothetical protein ACTODO_01558	COG0773	M
152136	799	1	AAGAAAAAATGATTGC	9.97	scaffold27919_1	15829	MH0006	GL0216124	150275018	hypothetical protein BACCAP_00099	COG1811:COG1811:COG1811:COG1811	R:R:R:R
152191	874	0	TAGAAAATTTATTAGG	9.18	scaffold28063_1	15914	MH0006	GL0238534	150269895	hypothetical protein BACCAP_04755	COG1493	T
152193	134	0	ACGATCATTTTTTTTC	8.55	scaffold28085_2	15922	MH0006	GL0126823	167665961	hypothetical protein ANACOL_03538	COG0772	D
152253	220	0	CTGAATATATTTTCTA	10.71	scaffold28266_1	15997	MH0006	GL0068378	150272932	hypothetical protein BACCAP_01922	COG0498	E
152268	4304	0	AAGCACATATTTTCTC	11.25	scaffold28312_4	16020	MH0006	GL0213292	153798382	hypothetical protein ACTODO_01256	COG0546:COG0546	R:R
152370	1854	0	TTGAAAATATTTTTTG	9.64	scaffold28699_2	16202	MH0006	GL0029133	150274821	hypothetical protein BACCAP_00219	COG2333	R
152397	3364	1	TGGAACCATCTTTCGT	8.48	scaffold28717_1	16214	MH0006	GL0292661	153798896	hypothetical protein ACTODO_01787	COG0055	C
152409	8476	1	TCGAACAGCCGTTCGA	16.66	scaffold28756_1	16235	MH0006	GL0206825	167654327	hypothetical protein ANACAC_01043	inNOG06326:inNOG06326:KOG1721:KOG1721:meNOG05064:meNOG05064	J:J:R:R:H:H
152432	425	1	CTGAAAACATGTACGA	10.71	scaffold28870_4	16269	MH0006	GL0131300	257204299	putative galactose ABC transporter_ periplasmic galactose-binding protein	COG1879	G
152523	140	1	TGGAAGATATATTCGG	10.64	scaffold29055_2	16398	MH0006	GL0195637	153797297	hypothetical protein ACTODO_00144	COG1087:COG1087:COG1087	M:M:M
152541	3136	0	ACGAACCTTTTTTTTA	10.49	scaffold29107_1	16418	MH0006	GL0073006:GL0073007	291381921	peptidase_ S51 family	COG0287:COG0287:COG0287:COG0287:COG3340:COG3340:COG3340:COG3340	E:E:E:E:E:E:E:E
152542	4865	0	CCGAACATGTCATCGA	10.83	scaffold29107_1	16418	MH0006	GL0073011	153798641	hypothetical protein ACTODO_01524	COG0571	K
152546	525	1	CCGAATGACTTTTCGG	8.62	scaffold29118_1	16422	MH0006	GL0077477	255266372	hypothetical protein BRYFOR_08433	COG4990	S
152666	13026	0	TCGATTATCTTTTCTA	8.71	scaffold29490_2	16579	MH0006	GL0153110	153798854	hypothetical protein ACTODO_01741	COG1171:COG1171	E:E
152688	241	0	TAGAAAACACTTTTTT	9.67	scaffold29500_4	16586	MH0006	GL0239308	153798876	hypothetical protein ACTODO_01767	COG0482	J
152711	3608	0	TCGAACATGCGCTCAA	10.07	scaffold29579_1	16618	MH0006	GL0178178	153798783	hypothetical protein ACTODO_01670	COG0750:COG0750:COG0750:COG0750:COG0750	M:M:M:M:M
152788	1957	0	AAGAACAAATTTTGTA	9.2	scaffold29778_1	16721	MH0006	GL0197329	150271890	hypothetical protein BACCAP_03042	COG1961:COG1961	L:L
152826	475	0	AAGAATATTCGTGTGA	9.54	scaffold29920_2	16801	MH0006	GL0247969	153798727	hypothetical protein ACTODO_01610	COG0858	J
152859	416	1	ACGAAGGGCTGTTCGA	10.65	scaffold30015_2	16850	MH0006	GL0020765	153798726	hypothetical protein ACTODO_01609	COG0130:COG0130:COG0130	J:J:J
152872	1819	0	TCAAATGAGTGTTTTA	8.97	scaffold30056_8	16880	MH0006	GL0086097	153799184	hypothetical protein ACTODO_02082	COG0395	G
152904	762	0	AAGAAGAAATGTGCTG	8.73	scaffold30226_3	16941	MH0006	GL0032154	150274132	hypothetical protein BACCAP_00791	COG3601	S
152909	5793	1	TCGATTATATAATCGA	8.57	scaffold30228_2	16946	MH0006	GL0184390	150273725	hypothetical protein BACCAP_01619	COG0110:COG0110:COG0110:COG0110	R:R:R:R
152996	1743	0	TCGAAGAGAAATTCTA	8.4	scaffold30374_1	17015	MH0006	GL0106761:GL0106760	212676880:153797522	hypothetical protein ANHYDRO_00787:hypothetical protein ACTODO_00372	COG0760:COG0760:COG0760:COG0760:COG0697:COG0697:COG0697:COG0697:COG0697:COG0697	O:O:O:O:E:E:G:G:R:R
153076	3399	1	AAGAAAACAATTTTGA	9.22	scaffold30618_21	17129	MH0006	GL0197173	153798944	hypothetical protein ACTODO_01835	COG0345:COG0345:COG0345:COG0345:COG0345	E:E:E:E:E
153111	11611	1	CAGAAAAAATATTTTC	8.79	scaffold30781_1	17182	MH0006	GL0287452	153798183	hypothetical protein ACTODO_01050	COG2027:COG2027:COG2027:COG2027:COG2027	M:M:M:M:M
153112	11613	1	GAAAAAATATTTTCTC	8.39	scaffold30781_1	17182	MH0006	GL0287452	153798183	hypothetical protein ACTODO_01050	COG2027:COG2027:COG2027:COG2027:COG2027	M:M:M:M:M
153181	3879	0	CCGATCAATTGTGCCA	8.54	scaffold30914_2	17239	MH0006	GL0161369	150271523	hypothetical protein BACCAP_03582	COG3599	D
153184	2536	1	ACAAACATGTGTTCAT	12.18	scaffold30914_5	17242	MH0006	GL0127868	153799294	hypothetical protein ACTODO_02193	COG0210:COG0210:COG0210:COG0210:COG0210	L:L:L:L:L
153191	19	1	ACGAACAGGCTTACGC	8.45	scaffold30940_2	17249	MH0006	GL0191021	153798287	hypothetical protein ACTODO_01154	COG0493:COG0493:COG0493:COG0493:COG0493:COG0493	E:E:E:R:R:R
153215	1554	1	AAGGACACTTTTTCGG	9.51	scaffold30975_5	17275	MH0006	GL0104192	224525872	hypothetical protein CATMIT_00380	COG2207:COG2207:COG2207:COG2207	K:K:K:K
153233	3791	1	TCGCACAATTGTGCAT	8.39	scaffold31026_2	17303	MH0006	GL0051242	153798464	hypothetical protein ACTODO_01340	COG0126:COG0126:COG0126:COG0126	G:G:G:G
153234	3973	1	ATAAATATTTGTTCTC	8.47	scaffold31026_2	17303	MH0006	GL0051242	153798464	hypothetical protein ACTODO_01340	COG0126:COG0126:COG0126:COG0126	G:G:G:G
153278	5422	1	TATAATATTAGTTCGA	9.54	scaffold31088_4	17330	MH0006	GL0042802	153798027	hypothetical protein ACTODO_00890	COG0775	F
153388	3971	1	TCGAAAAAATCATTGA	8.7	scaffold31352_1	17452	MH0006	GL0087176	153798632	hypothetical protein ACTODO_01515	COG0261	J
153389	601	1	TCGAACTAATGTTTTG	13.03	scaffold31352_6	17453	MH0006	GL0224526	153798482	hypothetical protein ACTODO_01358	COG0556	L
153460	2945	0	TCGAATATATTTTATT	9.65	scaffold31545_5	17549	MH0006	GL0013045	153799135	hypothetical protein ACTODO_02033	COG2205:COG2205	T:T
153485	1352	1	TCGAACACACATTATA	10.04	scaffold31635_2	17591	MH0006	GL0134254	150272475	hypothetical protein BACCAP_02396	COG4708:COG4708	S:S
153503	3494	1	TAGAACAAAAGCTTGT	9.04	scaffold31674_7	17619	MH0006	GL0151610	150273507	hypothetical protein BACCAP_01401	COG1335:COG1335	Q:Q
153504	3357	0	TAAAACAAAAATTTGA	9.17	scaffold31674_7	17619	MH0006	GL0151610	150273507	hypothetical protein BACCAP_01401	COG1335:COG1335	Q:Q
153512	1775	0	GCGTACATATGTTTTC	9.48	scaffold31716_5	17629	MH0006	GL0083588	153798540	hypothetical protein ACTODO_01417	COG1119	P
153543	723	0	AAAAACATTTATTCCA	10.99	scaffold31818_5	17682	MH0006	GL0141311	153797875	hypothetical protein ACTODO_00735	COG0592:COG0592:COG0592	L:L:L
153555	3190	0	CCGAAGATTCGTTTTG	8.75	scaffold31829_5	17693	MH0006	GL0169757	153799300	hypothetical protein ACTODO_02199	COG1080:COG1080:COG1080:COG1080	G:G:G:G
153612	1177	1	ACAAACCATTGTTCTG	9.92	scaffold31994_4	17772	MH0006	GL0202885	153798952	hypothetical protein ACTODO_01843	COG0525:COG0525	J:J
153613	202	1	GAGAAAGGGTGTTTGA	9.71	scaffold32007_2	17774	MH0006	GL0058675	150274558	hypothetical protein BACCAP_00767	COG1164:COG1164:COG1164	E:E:E
153768	4286	0	TCGACAAAATGTTCGT	12.56	scaffold32676_1	18022	MH0006	GL0131712	153798881	hypothetical protein ACTODO_01772	COG0180:COG0180	J:J
153769	4442	1	TGGAACATGGATTCTG	9.03	scaffold32676_1	18022	MH0006	GL0131712	153798881	hypothetical protein ACTODO_01772	COG0180:COG0180	J:J
154017	379	0	TCATACATTTTTTCGT	9.75	scaffold33426_3	18350	MH0006	GL0277850	153798078	hypothetical protein ACTODO_00943	COG0243	C
154079	1480	0	ACAAACACATGTGTCA	8.73	scaffold33520_1	18411	MH0006	GL0084598	153798488	hypothetical protein ACTODO_01364	COG0784:COG0784	T:T
154123	652	1	AAGAACAAGTGTTGGA	11.95	scaffold33555_2	18442	MH0006	GL0103210	218215498	hypothetical protein EUBIFOR_02383	COG0561:COG0561:COG0561	R:R:R
154165	7589	1	AAGACCAAGCGTTCGT	9.08	scaffold33661_1	18491	MH0006	GL0076531	153798516	hypothetical protein ACTODO_01393	COG0514:COG0514:COG0514:COG0514:COG0514:COG0514:COG0514	L:L:L:L:L:L:L
154167	7609	0	TCGAACGAACGCTTGG	9.39	scaffold33661_1	18491	MH0006	GL0076531	153798516	hypothetical protein ACTODO_01393	COG0514:COG0514:COG0514:COG0514:COG0514:COG0514:COG0514	L:L:L:L:L:L:L
154273	2891	0	CCGAACAGATATTTAT	8.63	scaffold33882_7	18602	MH0006	GL0079632	167666847	hypothetical protein ANACOL_02158	COG4713	S
154287	4151	1	CCGAACACTTGGACGG	8.84	scaffold33935_1	18629	MH0006	GL0246584	153798475	hypothetical protein ACTODO_01351	COG0178:COG0178:COG0178:COG0178:COG0178:COG0178	L:L:L:L:L:L
154306	6191	1	CCGGACAAATATTTGT	8.78	scaffold33953_4	18638	MH0006	GL0249984	153797701	hypothetical protein ACTODO_00558	COG0460:COG0460:COG0460:COG0527:COG0527:COG0527	E:E:E:E:E:E
154345	264	0	CAGATCATATAATCGA	8.72	scaffold34073_1	18688	MH0006	GL0125320:GL0125321	153797942	hypothetical protein ACTODO_00805	COG0778:COG0716	C:C
154378	285	0	CAGGAAAAATATTCGA	8.98	scaffold34129_2	18729	MH0006	GL0101920	167652379	hypothetical protein ANACAC_03131	COG0060:COG0060	J:J
154379	358	1	GCGAATACTCGTCCGA	8.9	scaffold34129_2	18729	MH0006	GL0101920	167652379	hypothetical protein ANACAC_03131	COG0060:COG0060	J:J
154470	10258	1	TTGAACGATTATTTGT	9.69	scaffold34167_2	18786	MH0006	GL0066858	153799135	hypothetical protein ACTODO_02033	COG0745:COG0745:COG0745:COG0745:COG0745:COG0745:COG0745:COG0745:COG0745:COG0745:COG3292:COG3292:COG3292:COG3292:COG3292:COG5002:COG5002:COG5002:COG5002:COG5002	K:K:K:K:K:T:T:T:T:T:T:T:T:T:T:T:T:T:T:T
154553	1962	0	GCGAACTTATGATTGA	9.98	scaffold34419_3	18913	MH0006	GL0275667	153797984	hypothetical protein ACTODO_00847	COG0768:COG0768:COG0768	M:M:M
154587	1052	0	ACGACCGTTGGTTCGT	8.6	scaffold34506_4	18965	MH0006	GL0107149	153797982	hypothetical protein ACTODO_00845	COG0515:COG0515:COG0515:COG0515:COG0515:COG0515:COG0515:COG0515	K:K:L:L:R:R:T:T
154638	1051	0	TAAAATATGTGTCCGC	8.49	scaffold34659_2	19038	MH0006	GL0197140:GL0197139	153797699	hypothetical protein ACTODO_00556	COG2211:COG2211:COG2211:COG0136:COG0136:COG0136	G:G:G:E:E:E
154671	938	1	TATAAAATATTTTCCA	8.99	scaffold34728_1	19093	MH0006	GL0070890	153798421	hypothetical protein ACTODO_01296	COG0192	H
154678	7581	1	AAGAATAGGTGTTTTC	9.14	scaffold34745_3	19100	MH0006	GL0299519:GL0299520:GL0299521:GL0299522:GL0299523:GL0299524	153797425	hypothetical protein ACTODO_00273	COG2820:COG2820:COG2820:COG2820:COG2820:COG2820:COG2820:COG2820:COG2820:COG2820:COG2820:COG2820:COG2820:COG2820:COG1079:COG1079:COG1079:COG1079:COG1079:COG1079:COG1079:COG4603:COG4603:COG4603:COG4603:COG4603:COG4603:COG4603:COG3845:COG3845:COG3845:COG3845:COG3845:COG3845:COG3845:COG1744:COG1744:COG1744:COG1744:COG1744:COG1744:COG1744	F:F:F:F:F:F:F:F:F:F:F:F:F:F:R:R:R:R:R:R:R:R:R:R:R:R:R:R:R:R:R:R:R:R:R:R:R:R:R:R:R:R
154707	2859	0	TAGAACTCACTTTCGA	12.51	scaffold34827_1	19141	MH0006	GL0295140:GL0295141	153798274	hypothetical protein ACTODO_01141	COG1005:COG1005:COG1005:COG0649:COG0649:COG0649:COG0852:COG0852:COG0852	C:C:C:C:C:C:C:C:C
154722	2079	1	GAGAACATTGATGCGA	8.45	scaffold34848_3	19154	MH0006	GL0040651	150272527	hypothetical protein BACCAP_02448	COG3682:COG3682	K:K
154737	958	1	AAGAACGCATAATCTT	8.47	scaffold34885_3	19167	MH0006	GL0093041	153797551	hypothetical protein ACTODO_00402	COG0642	T
154776	3090	1	TCGAACAATGAGTCGA	9.66	scaffold35032_1	19254	MH0006	GL0150783	153797507	hypothetical protein ACTODO_00355	COG0086	K
154800	1486	1	AAGAATTATTTTTCGT	8.4	scaffold35086_6	19281	MH0006	GL0082196	153797875	hypothetical protein ACTODO_00735	COG0592	L
154808	2065	1	GCGATCATTTCTTCGG	8.76	scaffold35097_2	19290	MH0006	GL0262784	153799319	hypothetical protein ACTODO_00009	COG1502:COG1502	I:I
154836	15558	1	ACGAAATCGTTTTCGT	9.31	scaffold35130_2	19306	MH0006	GL0240343	255268012	cellobiose-phosphorylase	COG3459:COG3459:COG3459:COG3459:COG3459:COG3459:COG3459:COG3459:COG3459:COG3459:COG3459:COG3459:COG3459	G:G:G:G:G:G:G:G:G:G:G:G:G
154839	8020	0	TGGAAAAAGGGTTCCA	9.11	scaffold35130_2	19306	MH0006	GL0240335	153797243	hypothetical protein ACTODO_00089	COG2233:COG2233	F:F
154905	5914	1	TAAAAAATGTGTTCAA	11.24	scaffold35295_3	19386	MH0006	GL0057501	153797357	hypothetical protein ACTODO_00205	COG1197:COG1197	K:L
154907	8566	0	GAGAATATACGTTCTG	12.01	scaffold35295_4	19387	MH0006	GL0225578	167666036	hypothetical protein ANACOL_02762	COG0462:COG0462:COG0462:COG0462:COG0462:COG0462	E:E:E:F:F:F
155036	2578	1	AAGAAAATTTGTGTCA	9.33	scaffold35541_13	19536	MH0006	GL0171647	167653374	hypothetical protein ANACAC_01124	COG0739:COG0739:COG0739	M:M:M
155134	2243	0	TTGAAAAATTGTACTA	10.39	scaffold35682_5	19629	MH0006	GL0133659	255268952	conserved hypothetical protein	COG4880	R
155156	2330	0	AAGAATACATGTCTGT	9.01	scaffold35768_2	19679	MH0006	GL0239979	153797930	hypothetical protein ACTODO_00793	COG2217:COG2217:COG2217	P:P:P
155230	893	0	CCGAACAAATTTTTGT	14.37	scaffold35986_1	19792	MH0006	GL0278964	153798425	hypothetical protein ACTODO_01300	COG0144:COG0144:COG0144	J:J:J
155262	1085	1	TCAAATACTTTTTCTT	9.68	scaffold36078_1	19846	MH0006	GL0229876	153797501	hypothetical protein ACTODO_00349	COG0480:COG0480	J:J
155265	49	0	TAGAAACAGCGTTCTC	8.85	scaffold36092_7	19854	MH0006	GL0016920	158440384	hypothetical protein CLOBOL_01483	COG1638	G
155286	139	0	ACAAAAATATTTTTTA	10.1	scaffold36176_1	19893	MH0006	GL0074737	150271472	hypothetical protein BACCAP_03531	COG0507:COG0507	L:L
155287	304	1	TCGAGCATGTGATCTA	9.39	scaffold36176_1	19893	MH0006	GL0074737	150271472	hypothetical protein BACCAP_03531	COG0507:COG0507	L:L
155321	751	0	TAGAAAGCATAATCTA	8.49	scaffold36290_15	19963	MH0006	GL0264428	153797971	hypothetical protein ACTODO_00834	COG0652	O
155450	5029	1	TCAAAAGTATATTTTT	8.43	scaffold36560_2	20126	MH0006	GL0175456:GL0175457	150272835	hypothetical protein BACCAP_02277	COG1451:COG1451:COG1451:COG1451:COG3641:COG3641:COG3641:COG3641	R:R:R:R:R:R:R:R
155454	6631	1	ACAAACATTTTATCTT	8.57	scaffold36560_3	20127	MH0006	GL0072478	167667582	hypothetical protein ANACOL_01603	COG0715:COG0715:COG0715	P:P:P
155485	3277	1	CCGAACACATGTTGTG	10.74	scaffold36641_10	20177	MH0006	GL0152734	167667089	hypothetical protein ANACOL_01839	COG1783:COG1783	R:R
155626	1480	0	TCGGAAGAATTTTCTA	9.06	scaffold36905_1	20339	MH0006	GL0236173	153798242	hypothetical protein ACTODO_01109	COG0395:COG0395:COG0395:COG0395	G:G:G:G
155636	12482	1	AAGAACATGTGTCCTA	13.54	scaffold36935_1	20355	MH0006	GL0200617	153797704	hypothetical protein ACTODO_00561	COG0353	L
155652	2151	0	TAAAACGCTTCTTCGC	8.84	scaffold36945_1	20364	MH0006	GL0221150	153798657	hypothetical protein ACTODO_01540	COG0292:COG0292:COG0292:COG0292	J:J:J:J
155653	1894	0	CCGATAATTTGTACTA	8.68	scaffold36945_1	20364	MH0006	GL0221148	153797206	hypothetical protein ACTODO_00051	COG1285:COG1285:COG1285:COG1285:COG1285	S:S:S:S:S
155675	93	1	TCAAACCCATGTCCTA	8.65	scaffold37046_1	20413	MH0006	GL0154115	225158611	hypothetical protein BIFPSEUDO_02743	COG0679:COG0679	R:R
155729	236	0	GCGAATATATGTTCTG	14.75	scaffold37223_1	20501	MH0006	GL0218775	153798308	hypothetical protein ACTODO_01178	COG0436:COG0436:COG0436	E:E:E
155730	350	0	TCGCATATATGTTATA	9.22	scaffold37223_1	20501	MH0006	GL0218775	153798308	hypothetical protein ACTODO_01178	COG0436:COG0436:COG0436	E:E:E
155759	128	0	TGAAAAATATGTGCGA	11.09	scaffold37277_2	20524	MH0006	GL0051826	167666012	hypothetical protein ANACOL_02738	COG4805	S
155820	2045	0	TAGAACATTTGATTAT	9.85	scaffold37465_2	20625	MH0006	GL0239238	150272819	hypothetical protein BACCAP_02261	COG0591:COG0591:COG0591:COG0591	E:E:R:R
155827	1100	0	ACGAACACATAGTCCT	8.74	scaffold37468_5	20633	MH0006	GL0112677	153797986	hypothetical protein ACTODO_00849	COG0631	T
155842	554	1	AGGAACATCTTTTCCG	8.83	scaffold37532_3	20671	MH0006	GL0053588	153798463	hypothetical protein ACTODO_01339	COG0149	G
155907	738	0	AAAAACTCATTTTCGT	8.83	scaffold37600_3	20720	MH0006	GL0113166	167655209	hypothetical protein ANACAC_00179	COG1887	M
155951	972	0	TCAAAAAAACTTTCTT	9.96	scaffold37692_6	20766	MH0006	GL0011052	150270892	hypothetical protein BACCAP_04054	COG4917	E
156088	11562	0	ACAAAAGTTCGTTTGC	8.59	scaffold37898_2	20886	MH0006	GL0180644	153797357	hypothetical protein ACTODO_00205	COG1197:COG1197:COG1197:COG1197:COG1197:COG1197:COG1197:COG1197:COG1197:COG1197:COG1197:COG1197	K:K:K:K:K:K:L:L:L:L:L:L
156129	1341	0	CAGAATATATATTTCA	9.21	scaffold37940_7	20909	MH0006	GL0020815	150275019	hypothetical protein BACCAP_00100	COG2244:COG2244:COG2244	R:R:R
156183	3513	0	TTGAAAATGTATGCGA	9.27	scaffold38041_1	20958	MH0006	GL0300849	150272414	hypothetical protein BACCAP_02665	COG4886	S
156220	814	1	CCAAATACCTGTTCGC	9.56	scaffold38122_10	21016	MH0006	GL0121062	224956258	hypothetical protein EUBHAL_00670	COG0477:COG0477:COG0477:COG0477	E:G:P:R
156306	12871	1	TATAACCTATGTTCAA	8.46	scaffold38363_7	21133	MH0006	GL0235646:GL0235645	150271816	hypothetical protein BACCAP_02968	COG3546:COG3546:COG3546:COG1961:COG1961:COG1961	P:P:P:L:L:L
156322	1381	1	AAGAATAGATATTTTA	9.01	scaffold38366_2	21139	MH0006	GL0247508	150272528	hypothetical protein BACCAP_02449	COG1686:COG1686:COG1686:COG1686:COG1686:COG1686:COG1686	M:M:M:M:M:M:M
156330	3485	0	ATGAAAACATTTTTGC	8.44	scaffold38366_5	21142	MH0006	GL0059470	153797357	hypothetical protein ACTODO_00205	COG1197:COG1197:COG1197:COG1197:COG1197:COG1197	K:K:K:L:L:L
156358	6863	0	TCGAATTAATGTACGC	9.97	scaffold38459_3	21173	MH0006	GL0091020	153798150	hypothetical protein ACTODO_01017	COG0542:COG0542:COG0542:COG0542	O:O:O:O
156398	378	1	GGGAACAGCTTTTCGA	9.29	scaffold38549_1	21226	MH0006	GL0034079	150270574	hypothetical protein BACCAP_04358	COG0777	I
156416	1081	1	TCAAACAGAAGTATGA	8.46	scaffold38587_5	21257	MH0006	GL0255705	150273804	hypothetical protein BACCAP_01273	COG1917	S
156456	2906	0	GAAAACACAGGTTCCA	8.86	scaffold38693_3	21314	MH0006	GL0216976	153798993	hypothetical protein ACTODO_01890	COG1168:COG1168:COG1168:COG1168	E:E:E:E
156496	7239	1	TCGGATGAATGTTCTT	10.19	scaffold38819_3	21378	MH0006	GL0174329	153798493	hypothetical protein ACTODO_01370	COG0159:KOG4175	E:E
156532	2018	1	GCGATCTTATTTTCGA	9.18	scaffold38882_1	21420	MH0006	GL0118002	153798112	hypothetical protein ACTODO_00978	COG0550	L
156549	3231	0	ACGAACATATATTCTA	17.55	scaffold38905_3	21433	MH0006	GL0153455	153799100	hypothetical protein ACTODO_01998	COG0739:COG0739	M:M
156553	161	1	AAGAATACATGCTCTT	8.8	scaffold38911_2	21438	MH0006	GL0278676	150274215	hypothetical protein BACCAP_00874	COG4120	R
156622	849	0	TCGAACATCTGCTCTA	13.33	scaffold38976_6	21489	MH0006	GL0166498	187772353	hypothetical protein CLOSPO_02323	COG1541:COG1541	H:H
156623	861	0	ACAAATATATGATCGA	11.81	scaffold38976_6	21489	MH0006	GL0166498	187772353	hypothetical protein CLOSPO_02323	COG1541:COG1541	H:H
156669	7038	1	TCGACAAAGTGTTCGT	10.93	scaffold39142_1	21560	MH0006	GL0162640	153797912	hypothetical protein ACTODO_00774	COG4992:COG4992	E:E
156724	1265	0	ACAAATACATGTATGA	8.38	scaffold39340_3	21643	MH0006	GL0293796	150271939	hypothetical protein BACCAP_03091	COG1012	C
156768	3465	0	CCGAAAAAACTTGCGA	10.07	scaffold39514_2	21714	MH0006	GL0082034	153798465	hypothetical protein ACTODO_01341	COG0057:COG0057:COG0057	G:G:G
156806	1848	1	TCAAAAAAATGTTCAA	12.71	scaffold39603_1	21773	MH0006	GL0222050	150273173	hypothetical protein BACCAP_01651	COG1305:COG1305:COG1305:COG1305:COG1305:COG1305	E:E:E:E:E:E
156823	137	1	CGGACAATATGTTCGT	8.43	scaffold39604_3	21776	MH0006	GL0042267	153798513	hypothetical protein ACTODO_01390	COG0173	J
156863	368	1	CAAAAAAAGTATTCGA	9.26	scaffold39752_2	21846	MH0006	GL0200553	153798095	hypothetical protein ACTODO_00960	COG1396:COG1396:COG1396	K:K:K
156916	1755	1	CAGAACCATTATTTGA	8.89	scaffold39866_6	21923	MH0006	GL0091536	150274823	hypothetical protein BACCAP_00221	COG0428	P
156996	647	1	TCGAACCAACATTTTT	8.53	scaffold40093_14	22047	MH0006	GL0097044	169258691	hypothetical protein ANASTE_00366	COG0028:COG0028	E:H
157060	458	1	TAAAGCAAATGTTCGA	11.34	scaffold40304_3	22141	MH0006	GL0085262	150270565	hypothetical protein BACCAP_04349	COG1961	L
157129	396	0	TGGAACAGCTTTTCTT	9.79	scaffold40510_1	22235	MH0006	GL0189226	153798827	hypothetical protein ACTODO_01714	COG0167	F
157134	1520	1	TCAAACATGCGTTTGA	14.47	scaffold40514_5	22245	MH0006	GL0178356	255268806	methyltransferase	COG0500:COG0500	Q:R
157145	550	1	CGGAACAAAAGTTTTC	8.43	scaffold40553_7	22272	MH0006	GL0282012	153798739	hypothetical protein ACTODO_01622	COG0473:COG0473	C:E
157186	18	1	GCGAAGAAACGTTTTA	9.01	scaffold40638_1	22336	MH0006	GL0088819	153798657	hypothetical protein ACTODO_01540	COG0292	J
157336	678	1	TAGATAGAATATTCTA	8.41	scaffold41193_3	22574	MH0006	GL0274745	153798659	hypothetical protein ACTODO_01542	COG0290	J
157338	682	1	TAGAACAGATGTATCT	10.41	scaffold41203_1	22578	MH0006	GL0004050	153797690	hypothetical protein ACTODO_00546	COG0526:COG0526:COG0526:COG0526	C:C:O:O
157339	817	1	TGGCACAAGTGTTTTA	9.35	scaffold41203_1	22578	MH0006	GL0004050	153797690	hypothetical protein ACTODO_00546	COG0526:COG0526:COG0526:COG0526	C:C:O:O
157360	662	0	TAGAATATATGTCCCC	10.57	scaffold41243_8	22603	MH0006	GL0103319	153797986	hypothetical protein ACTODO_00849	COG0631:COG0631	T:T
157406	664	1	AAGAAAAGATATTCCC	9.42	scaffold41366_2	22665	MH0006	GL0122287	153798540	hypothetical protein ACTODO_01417	COG1119:COG1119	P:P
157445	17290	1	TCAAACGTATGGTTTA	9.52	scaffold41461_2	22717	MH0006	GL0181151	153799239	hypothetical protein ACTODO_02138	COG1136:COG1136:COG1136:COG1136:COG1136:COG1136:COG1136:COG1136:COG1136:COG1136:COG1136:COG1136:COG1136:COG1136:COG1136:COG1136:COG1136:COG1136	V:V:V:V:V:V:V:V:V:V:V:V:V:V:V:V:V:V
157446	17400	0	CCGAACGTTCTTTTGA	12.01	scaffold41461_2	22717	MH0006	GL0181151	153799239	hypothetical protein ACTODO_02138	COG1136:COG1136:COG1136:COG1136:COG1136:COG1136:COG1136:COG1136:COG1136:COG1136:COG1136:COG1136:COG1136:COG1136:COG1136:COG1136:COG1136:COG1136	V:V:V:V:V:V:V:V:V:V:V:V:V:V:V:V:V:V
157499	1182	1	TTGAACAACTGATTGA	9.3	scaffold41533_5	22762	MH0006	GL0181578	153797731	hypothetical protein ACTODO_00590	COG1205:COG1205:COG1205	R:R:R
157550	78	1	AAGCAAATTTGTTTTT	9.26	scaffold41658_2	22835	MH0006	GL0023910	150272006	hypothetical protein BACCAP_03161	COG1595	K
157557	232	1	TCCAACAAAGGTTTTA	8.44	scaffold41658_4	22837	MH0006	GL0030607	153798867	hypothetical protein ACTODO_01755	COG0495:COG0495	J:J
157584	1553	0	CAGAAGACTGGTTCGT	9.27	scaffold41742_1	22857	MH0006	GL0124395	153798691	hypothetical protein ACTODO_01574	COG0318:COG0318:COG0318:COG0318:COG0318:COG0318	I:I:I:Q:Q:Q
157605	124	1	GCGAAGGTTCGTTCCA	8.57	scaffold41858_1	22904	MH0006	GL0153222	153798797	hypothetical protein ACTODO_01684	COG0606	O
157694	38359	1	TAGAAAAAAAGTTTAA	9.29	scaffold42015_2	22972	MH0006	GL0239007	153798365	hypothetical protein ACTODO_01239	COG0488:COG0488:COG0488:COG0488:COG0488:COG0488:COG0488:COG0488:COG0488:COG0488:COG0488	R:R:R:R:R:R:R:R:R:R:R
157698	38093	0	TCGAAAAAGGGATTGA	8.71	scaffold42015_2	22972	MH0006	GL0239007	153798365	hypothetical protein ACTODO_01239	COG0488:COG0488:COG0488:COG0488:COG0488:COG0488:COG0488:COG0488:COG0488:COG0488:COG0488	R:R:R:R:R:R:R:R:R:R:R
157713	1779	1	ACGAACGATAATTTGT	8.66	scaffold42035_1	22987	MH0006	GL0080578	153798775	hypothetical protein ACTODO_01662	COG1027:COG1027	E:E
157744	3546	0	ACTAAAAATTTTTCGA	9.45	scaffold42078_3	23024	MH0006	GL0107340	153798952	hypothetical protein ACTODO_01843	COG0525:COG0525:COG0525:COG0525:COG0525:COG0525:COG0525:COG0525:COG0525	J:J:J:J:J:J:J:J:J
157745	3590	1	TCGAACAGAAAATCTA	9.06	scaffold42078_3	23024	MH0006	GL0107340	153798952	hypothetical protein ACTODO_01843	COG0525:COG0525:COG0525:COG0525:COG0525:COG0525:COG0525:COG0525:COG0525	J:J:J:J:J:J:J:J:J
157783	485	0	TCGCTCATTTTTTCGA	11	scaffold42085_3	23031	MH0006	GL0026569	150273674	hypothetical protein BACCAP_01568	COG1961	L
157935	94	1	GAGAACATGAATTCGG	10.03	scaffold42409_2	23202	MH0006	GL0194989	153798527	hypothetical protein ACTODO_01404	COG2255	L
157946	1348	1	ACGAACGAGTATTTTG	9.31	scaffold42428_1	23211	MH0006	GL0211874	150273002	hypothetical protein BACCAP_01992	COG0015:COG0015	F:F
157998	499	1	CCAAATACTTTTTCTA	8.68	scaffold42631_2	23316	MH0006	GL0058953	153799131	hypothetical protein ACTODO_02029	COG0653:COG0653	U:U
157999	710	1	CAAAAACTATGTTCGA	11.19	scaffold42631_2	23316	MH0006	GL0058953	153799131	hypothetical protein ACTODO_02029	COG0653:COG0653	U:U
158039	494	1	TCTAAAACGTGTTTTA	8.79	scaffold42752_1	23370	MH0006	GL0048933	153799059	hypothetical protein ACTODO_01956	COG0020	I
158124	4934	1	TAAAAAAGATGTTTTT	10.21	scaffold42920_13	23482	MH0006	GL0229928	153799135	hypothetical protein ACTODO_02033	COG0642:COG0642:COG0642:COG0642	T:T:T:T
158127	579	0	ACGAACACTCGTTCGA	18.23	scaffold42930_2	23488	MH0006	GL0045836	153798707	hypothetical protein ACTODO_01590	COG0468	L
158152	459	1	AAAAAAATACGTTTCA	8.91	scaffold43100_1	23542	MH0006	GL0132776	167666675	hypothetical protein ANACOL_02359	COG1015	G
158159	448	1	AAGAAAACAATTTCCA	8.77	scaffold43113_1	23554	MH0006	GL0156436	167667250	hypothetical protein ANACOL_02001	COG2755:COG2755	E:E
158221	257	0	TTGAATATATTTTAGA	8.46	scaffold43308_2	23636	MH0006	GL0043184	224525435	hypothetical protein CATMIT_00816	COG0463	M
158238	1649	0	AGTAATATATGTTCGA	10.19	scaffold43393_1	23666	MH0006	GL0093240	153797550	hypothetical protein ACTODO_00401	COG0745:COG0745:COG0745:COG0745	K:K:T:T
158266	981	1	ACGCACACTTGTATGA	9.51	scaffold43519_2	23724	MH0006	GL0252520	153798315	hypothetical protein ACTODO_01186	COG1122:COG1122	P:P
158296	563	0	ATGAAAATATATTCCT	9.59	scaffold43620_8	23785	MH0006	GL0155666	291545191	hypothetical protein RUM_23080	NOG29758	S
158393	401	1	ACGAAAACAAGTTTTC	10.06	scaffold44030_1	23985	MH0006	GL0082073	224523923	hypothetical protein CATMIT_02336	COG0270	L
158405	2571	1	TGGAAATTATGTTTTC	8.58	scaffold44118_8	24012	MH0006	GL0102472	153798677	hypothetical protein ACTODO_01560	COG0772	D
158571	2740	0	AAACACATTTTTTCGA	10.01	scaffold44825_1	24292	MH0006	GL0237580	153798871	hypothetical protein ACTODO_01761	COG1131:COG1131:COG1131	V:V:V
158659	1609	1	CAGAATATCTTTTCTG	8.95	scaffold45118_1	24421	MH0006	GL0164687	150271069	hypothetical protein BACCAP_03849	COG1484:COG1484:COG1484	L:L:L
158668	13	1	AAGAACAAAATTTTGC	10.08	scaffold45134_6	24435	MH0006	GL0041089	150271905	hypothetical protein BACCAP_03057	COG3505	U
158687	375	0	ACGAAAATACAGTCGG	8.5	scaffold45250_1	24467	MH0006	GL0122010	167666266	hypothetical protein ANACOL_02998	COG1057:COG1057	H:H
158703	529	0	TCGAAGGTCTTTTCGT	10.31	scaffold45284_3	24485	MH0006	GL0222409	153798681	hypothetical protein ACTODO_01564	COG0768	M
158708	1306	1	AAGAACCGTCTTTCGA	9.47	scaffold45332_2	24506	MH0006	GL0299635	150274375	hypothetical protein BACCAP_00579	COG0559	E
158921	233	0	TCTAAAATATTTTCAA	8.49	scaffold45970_5	24820	MH0006	GL0058464	167654314	hypothetical protein ANACAC_01030	COG2199:COG2199:COG2199	T:T:T
158936	266	1	TCAAACATGTTTTTTC	10.36	scaffold46040_2	24850	MH0006	GL0006088	150269999	hypothetical protein BACCAP_04661	COG0569	P
158981	891	0	ACGAATAATTTTTCCA	11.5	scaffold46333_6	24954	MH0006	GL0166981	255268458	CoB--CoM heterodisulfide reductase iron-sulfur subunit C 1	COG1150:COG1150:COG1150	C:C:C
158982	1012	1	AAGAAAAAATATCCGT	9.24	scaffold46333_6	24954	MH0006	GL0166981	255268458	CoB--CoM heterodisulfide reductase iron-sulfur subunit C 1	COG1150:COG1150:COG1150	C:C:C
159120	735	1	ACAAAAAAGCTTTCGT	8.56	scaffold46925_4	25172	MH0006	GL0083899	153799063	hypothetical protein ACTODO_01960	COG0119	E
159266	26704	1	TAGATCTGATGTTTGT	8.52	scaffold47435_1	25371	MH0006	GL0121609	153798837	hypothetical protein ACTODO_01724	COG0463:COG0463:COG0463	M:M:M
159311	1588	0	TTGCACACATGGTCGA	9.21	scaffold47597_1	25417	MH0006	GL0052625	153797559	hypothetical protein ACTODO_00411	COG3842:COG3842	E:E
159312	505	1	CCGAACCCATTTTCAA	9.04	scaffold47597_2	25418	MH0006	GL0014393	150274556	hypothetical protein BACCAP_00765	COG1053:COG1053	C:C
159342	2129	1	TAAAACAATCGTTTCT	9.32	scaffold47705_6	25468	MH0006	GL0072071	150274442	hypothetical protein BACCAP_00647	COG1459:COG1459:COG1459:COG1459	N:N:U:U
159355	3869	1	CAGAATATATTTTCTA	13.33	scaffold47788_2	25502	MH0006	GL0045053	167667657	hypothetical protein ANACOL_01678	COG0840:COG0840	N:T
159447	999	1	CAACACATATTTTCTA	8.83	scaffold48174_3	25652	MH0006	GL0202224	255268636	putative metallo-beta-lactamase domain protein	COG0491	R
159452	583	1	TAGAAGATGTTTTTTT	8.43	scaffold48191_2	25661	MH0006	GL0033773	224523704	hypothetical protein CATMIT_02577	COG4098	L
159507	28	0	AAAAATATTTTTTCGG	9.78	scaffold48367_1	25702	MH0006	GL0002561	153797246	hypothetical protein ACTODO_00092	COG3291:COG3291	R:R
159511	1359	0	AAGAAAATATCATCTA	8.51	scaffold48386_1	25708	MH0006	GL0289354:GL0289353	153797223	hypothetical protein ACTODO_00069	COG0796:COG0127	M:F
159572	130	1	AAGAACACATCTCCGT	9.41	scaffold48610_2	25817	MH0006	GL0262920	153798801	hypothetical protein ACTODO_01688	COG0681	U
159711	130	0	AAGCATAGTTGTTTGA	8.61	scaffold49078_4	26001	MH0006	GL0257876	153797517	hypothetical protein ACTODO_00367	COG1210	M
159715	133	0	TTGCAAAAATGTTTGT	9.22	scaffold49110_4	26009	MH0006	GL0165119	167665923	hypothetical protein ANACOL_03499	COG0568	K
159731	235	1	ATGAACATACTTGCTA	8.89	scaffold49181_13	26048	MH0006	GL0299699	153798456	hypothetical protein ACTODO_01332	COG1192	D
159765	139	0	TCGAATATAGTTTTCA	9.09	scaffold49359_3	26097	MH0006	GL0120881	153798187	hypothetical protein ACTODO_01054	COG0464	O
159780	47	1	CAAAACATTTATTTTA	9.31	scaffold49443_6	26124	MH0006	GL0231820	153798452	hypothetical protein ACTODO_01328	COG0287:COG0287:COG0287:COG0287:COG0287:COG0287:COG0287:COG0287:COG0287:COG0287	E:E:E:E:E:E:E:E:E:E
159891	1126	0	TCAAAAAATTGTTTCT	9.92	scaffold49881_1	26313	MH0006	GL0089446	153799135	hypothetical protein ACTODO_02033	COG0642:COG0642	T:T
159894	2734	1	ACAGACAATTGTTCGT	10.83	scaffold49933_1	26328	MH0006	GL0103348	153797247	hypothetical protein ACTODO_00093	COG3291	R
159917	947	1	TCAAATATTTGTGTGC	8.73	scaffold50006_8	26367	MH0006	GL0026602	153797227	hypothetical protein ACTODO_00073	COG1488:COG1488	H:H
159918	1069	0	TCAAATGTTTCTTCGT	8.77	scaffold50006_8	26367	MH0006	GL0026602	153797227	hypothetical protein ACTODO_00073	COG1488:COG1488	H:H
159922	7439	0	TAAATCATATTTTTGT	8.61	scaffold50006_8	26367	MH0006	GL0026608	145848293	hypothetical protein RUMTOR_00104	COG0226	P
159944	4832	1	TATAACATTTGTGCCT	8.47	scaffold50011_6	26374	MH0006	GL0135896	150271448	hypothetical protein BACCAP_03507	COG0471:COG0471:COG0471	P:P:P
159979	152	0	TAAAACAAATGAACGC	8.59	scaffold50174_4	26444	MH0006	GL0095972	153797479	hypothetical protein ACTODO_00327	COG0200	J
160044	211	0	AAGAAAATATTTTTCT	10.19	scaffold50411_4	26569	MH0006	GL0182897	150272216	hypothetical protein BACCAP_02817	COG0451:COG0451:COG0451:COG0451:COG0451:COG0451	G:G:G:M:M:M
160056	610	0	AAGAAGAGATTTTTGA	9.01	scaffold50437_1	26585	MH0006	GL0094239	153797421	hypothetical protein ACTODO_00269	COG0295	F
160109	25607	1	ACAAATATACGTTTTT	9.45	scaffold50625_3	26672	MH0006	GL0096095	153798962	hypothetical protein ACTODO_01853	COG3250:COG3250:COG3250:COG3250	G:G:G:G
160110	25782	0	AAAAATAACTGTTTGA	8.58	scaffold50625_3	26672	MH0006	GL0096095	153798962	hypothetical protein ACTODO_01853	COG3250:COG3250:COG3250:COG3250	G:G:G:G
160156	3138	1	TAGAGCTTGTGTTCGG	8.61	scaffold50775_1	26728	MH0006	GL0045728	148531141	Purine nucleosidase	COG1957:COG1957:COG1957:COG1957:COG1957:KOG2938:KOG2938:KOG2938:KOG2938:KOG2938:meNOG17482:meNOG17482:meNOG17482:meNOG17482:meNOG17482	F:F:F:F:F:F:F:F:F:F:T:T:T:T:T
160187	30	1	TCGAAAGGGCGTTAGA	8.55	scaffold50917_1	26787	MH0006	GL0193619	150274850	hypothetical protein BACCAP_00250	COG2720:COG2720	V:V
160197	1380	1	TCGCTCATAAGTTCTG	8.55	scaffold50929_1	26795	MH0006	GL0246134	167669046	hypothetical protein ANACOL_00191	COG5283	S
160241	2732	1	TAGAATGCGTATTCGC	10.19	scaffold51095_3	26873	MH0006	GL0017749	150270302	hypothetical protein BACCAP_04487	COG0582	L
160331	155	1	AAGAACAAATTCTTGA	9.15	scaffold51303_5	26991	MH0006	GL0100729	150271363	hypothetical protein BACCAP_03422	COG1595	K
160336	694	0	TCAATCTTATGTTCTG	8.73	scaffold51341_1	27005	MH0006	GL0032891	167666413	hypothetical protein ANACOL_03145	COG4804	S
160399	4148	1	CCGAACAAACATTAGA	9.87	scaffold51470_4	27081	MH0006	GL0203248	153798611	hypothetical protein ACTODO_01493	COG0641:COG0641:COG0641:COG0641:COG0641:COG0641	R:R:R:R:R:R
160401	3885	0	AGGAAAACTGGTTCGC	9.63	scaffold51470_4	27081	MH0006	GL0203248	153798611	hypothetical protein ACTODO_01493	COG0641:COG0641:COG0641:COG0641:COG0641:COG0641	R:R:R:R:R:R
160417	929	0	ACGTACAGGTGTTCCA	9.86	scaffold51527_1	27107	MH0006	GL0222913	167666993	hypothetical protein ANACOL_02307	COG1069:COG1069:COG1069	C:C:C
160481	1812	0	TGGAAAAATTCTTTGA	8.59	scaffold51580_2	27158	MH0006	GL0125446	153798690	hypothetical protein ACTODO_01573	COG0111:COG0111	E:H
160503	804	0	TAGAAAAATAGTTTTC	9.63	scaffold51641_3	27192	MH0006	GL0138954	153798312	hypothetical protein ACTODO_01183	COG0081:COG0081	J:J
160506	1121	0	CGGCAAAAATGTTCGA	10.84	scaffold51676_5	27203	MH0006	GL0040191	153798862	hypothetical protein ACTODO_01750	COG1739	S
160553	526	0	TCAAAAATATGATCAT	8.73	scaffold51894_4	27291	MH0006	GL0299167	153798891	hypothetical protein ACTODO_01782	COG1820:COG1820:COG1820	G:G:G
160554	534	1	TCAAAAATATGATCAA	9.62	scaffold51894_4	27291	MH0006	GL0299167	153798891	hypothetical protein ACTODO_01782	COG1820:COG1820:COG1820	G:G:G
160572	119	1	TTAAACGCTTTTTCGG	8.4	scaffold51946_4	27319	MH0006	GL0208411	167654902	hypothetical protein ANACAC_00281	COG3359:COG3359:COG3359:COG3359	L:L:L:L
160573	244	1	TATAACACATTTTTGC	8.71	scaffold51946_4	27319	MH0006	GL0208411	167654902	hypothetical protein ANACAC_00281	COG3359:COG3359:COG3359:COG3359	L:L:L:L
160584	671	1	GCGAACAAGAGTTAGA	8.91	scaffold52025_1	27346	MH0006	GL0092475	153797528	hypothetical protein ACTODO_00379	COG2252	R
160709	8392	0	ACGAACGCGTATTTTA	10.51	scaffold52450_1	27519	MH0006	GL0287887	150270622	hypothetical protein BACCAP_04411	COG0477:COG0477:COG0477:COG0477	E:G:P:R
160767	1560	1	TCGCAAGGATGATCGA	9.18	scaffold52636_3	27601	MH0006	GL0110348:GL0110349	255267678	carboxymuconolactone decarboxylase Related Protein	COG2768:COG2768:COG0599:COG0599	R:R:S:S
160769	2664	1	ACGAACATGTATTCTT	15.02	scaffold52649_4	27604	MH0006	GL0086852	153799294	hypothetical protein ACTODO_02193	COG0210	L
160787	748	1	CCGCACAGTTATTCTT	8.67	scaffold52728_3	27636	MH0006	GL0154853	255265427	transporter	COG0697:COG0697:COG0697	E:G:R
160792	213	0	TCGAAAATATTTTATA	11.41	scaffold52764_2	27646	MH0006	GL0207699	153798837	hypothetical protein ACTODO_01724	COG0463:COG0463	M:M
160793	246	1	ACGAAAACCAGTTTGC	8.6	scaffold52764_2	27646	MH0006	GL0207699	153798837	hypothetical protein ACTODO_01724	COG0463:COG0463	M:M
161065	203	0	TAGAAAATGCGATTGC	8.96	scaffold53828_3	28085	MH0006	GL0003007	167651851	hypothetical protein ANACAC_03655	COG0621	J
161068	33	1	TGGAATATATGTACCA	10.48	scaffold53850_3	28088	MH0006	GL0055147	150274060	hypothetical protein BACCAP_01101	COG2208:COG2208	K:T
161077	1930	1	CCAAAAAGACGTTTTA	8.39	scaffold53899_1	28101	MH0006	GL0207859	153799131	hypothetical protein ACTODO_02029	COG0653	U
161154	395	0	TCGCAAGATTTTTCGC	9.1	scaffold54158_3	28215	MH0006	GL0266073	150272199	hypothetical protein BACCAP_02800	COG0297	G
161155	2242	1	CCGGAAATATGTGCTA	9.14	scaffold54162_2	28217	MH0006	GL0109961	150274700	hypothetical protein BACCAP_00429	COG1295:COG1295:COG1295	S:S:S
161239	16	1	CAGAATATATATTCAG	8.71	scaffold54589_4	28366	MH0006	GL0146876	167651547	hypothetical protein ANACAC_03706	COG4585:COG4585:COG4585	T:T:T
161244	410	0	CAAAAAACTTTTTCGA	10.08	scaffold54595_5	28373	MH0006	GL0261982	150270881	hypothetical protein BACCAP_04043	COG2176:COG2176:COG2176:COG2176	L:L:L:L
161253	19	0	TCGTACAAGTGTTCTT	12.62	scaffold54648_3	28402	MH0006	GL0198842	153799294	hypothetical protein ACTODO_02193	COG0210:COG0210:COG0210	L:L:L
161254	15	1	ACGAAAAAATGTATTT	10.38	scaffold54648_3	28402	MH0006	GL0198842	153799294	hypothetical protein ACTODO_02193	COG0210:COG0210:COG0210	L:L:L
161338	1317	0	TCGAAAGTTTTTTCAT	10.74	scaffold54772_3	28474	MH0006	GL0065243	153797247	hypothetical protein ACTODO_00093	COG3291:COG3291:COG3291:COG3291:COG3291:COG3291:COG3291	R:R:R:R:R:R:R
161358	485	1	TCGAACTTTTTTTCAT	10.44	scaffold54782_2	28484	MH0006	GL0066825	167654157	hypothetical protein ANACAC_01911	COG0681:COG0681	U:U
161440	735	0	TCGAAAACGTATTCAA	10.88	scaffold55169_2	28635	MH0006	GL0097443	153797238	hypothetical protein ACTODO_00084	COG1173:COG1173:COG1173:COG1173	E:E:P:P
161460	1949	0	GCGAACGTGTTTGCGC	9.31	scaffold55169_44	28666	MH0006	GL0273525	153797309	hypothetical protein ACTODO_00156	COG1217	T
161479	18779	1	TCAAACAGCTTTGCGA	8.57	scaffold55240_3	28695	MH0006	GL0033861	153798286	hypothetical protein ACTODO_01153	COG0142:COG0142:COG0142:COG0142:COG0142:COG0142:COG0142:COG0142:COG0142:COG0142	H:H:H:H:H:H:H:H:H:H
161492	630	1	ACGAAAAAATATTCAA	11.48	scaffold55278_1	28710	MH0006	GL0207046:GL0207047	153797339:153799088	hypothetical protein ACTODO_00186:hypothetical protein ACTODO_01985	COG0012:COG0012:COG0012:COG0012:COG0012:COG0018:COG0018:COG0018:COG0018:COG0018	J:J:J:J:J:J:J:J:J:J
161585	320	0	CAGAACAAACATTCGA	14.55	scaffold55389_2	28748	MH0006	GL0101689	153798482	hypothetical protein ACTODO_01358	COG0556:COG0556	L:L
161586	373	1	ACAAACAAATTTTTTA	11.11	scaffold55389_2	28748	MH0006	GL0101689	153798482	hypothetical protein ACTODO_01358	COG0556:COG0556	L:L
161779	11	1	AAGAAAAAATGGTTGA	10.48	scaffold55976_1	29017	MH0006	GL0101251	167652649	hypothetical protein ANACAC_02648	COG3786:COG3786	S:S
161884	45	0	GAGAACCTTTTTTCTT	9.39	scaffold56497_1	29203	MH0006	GL0054827	153798728	hypothetical protein ACTODO_01611	COG0532:COG0532	J:J
161890	590	1	TCGATAACCTGTTTGG	8.77	scaffold56530_1	29212	MH0006	GL0066958	153799332	hypothetical protein ACTODO_00022	COG2110	R
161922	2509	1	CAGAAGATGTTTTCTT	8.93	scaffold56587_2	29264	MH0006	GL0107111	153798629	hypothetical protein ACTODO_01512	COG0263:COG0263:COG0263:COG0263	E:E:E:E
161931	2424	0	CGGAACAAATGTATTA	9.41	scaffold56587_2	29264	MH0006	GL0107111	153798629	hypothetical protein ACTODO_01512	COG0263:COG0263:COG0263:COG0263	E:E:E:E
161946	2992	0	TTGAAAGGATGTTCCT	10.27	scaffold56625_1	29274	MH0006	GL0148124	150274666	hypothetical protein BACCAP_00395	COG1982:COG1982:COG1982:COG1982:COG1982:COG1982	E:E:E:E:E:E
161949	1598	0	TCGAAGATGATTTCGA	10.82	scaffold56642_1	29280	MH0006	GL0233696	153797588	hypothetical protein ACTODO_00440	COG2265	J
161952	4415	0	GTGAACAAAGGTTTGC	8.7	scaffold56642_1	29280	MH0006	GL0233698	153799294	hypothetical protein ACTODO_02193	COG0210:COG0210:COG0210	L:L:L
161973	155	1	GCGAACGCTTGTTCGA	16.71	scaffold56678_2	29301	MH0006	GL0114310	153797880	hypothetical protein ACTODO_00740	COG0187	L
162014	5977	0	TGGCACCTTTGTTCTT	8.56	scaffold56723_2	29326	MH0006	GL0056721	153797339	hypothetical protein ACTODO_00186	COG0012:COG0012:COG0012:COG0012:COG0012	J:J:J:J:J
162073	120	0	TTGCAAGATTGTTCGC	8.4	scaffold56941_2	29428	MH0006	GL0232075	153799303	hypothetical protein ACTODO_02202	COG2190	G
162107	24	1	AAGATAATATGTTCCC	10.34	scaffold57028_3	29477	MH0006	GL0106334	153798552	hypothetical protein ACTODO_01429	COG0441	J
162110	651	1	CCGAACACTTTTTCCA	13.63	scaffold57061_1	29492	MH0006	GL0017219	150272641	hypothetical protein BACCAP_02319	COG0619	P
162192	143	0	TCAAACCTTTGTTTGG	11.4	scaffold57216_1	29587	MH0006	GL0170432	153798707	hypothetical protein ACTODO_01590	COG0468	L
162219	688	0	AGGAGCATTTGTTTGA	8.75	scaffold57377_3	29660	MH0006	GL0268850	153798454	hypothetical protein ACTODO_01330	COG1386	K
162306	3745	1	AAAAACAGTTTTTCCA	9.19	scaffold57634_4	29780	MH0006	GL0228110	153797216	hypothetical protein ACTODO_00062	COG2816:COG2816	L:L
162312	40	1	ACGACCATGTGTTCCG	9.56	scaffold57644_1	29784	MH0006	GL0028915	150270881	hypothetical protein BACCAP_04043	COG2176	L
162417	772	0	TAGCACAAATGCTTGA	9.08	scaffold57983_2	29985	MH0006	GL0038435	150274393	hypothetical protein BACCAP_00598	COG0546:COG0546:COG0546	R:R:R
162424	447	0	AAGAACATGATTGCGT	8.89	scaffold58000_1	29998	MH0006	GL0217676	153797501	hypothetical protein ACTODO_00349	COG0480	J
162480	1806	1	TCGAACGCATCGTCGT	9.45	scaffold58196_2	30084	MH0006	GL0269762:GL0269763	149831719	hypothetical protein RUMOBE_02711	COG0555:COG0555:COG0555:COG1613:COG1613:COG1613	O:O:O:P:P:P
162483	6530	1	CCGAAAATACGGTCTC	9.55	scaffold58196_2	30084	MH0006	GL0269766	153797504	hypothetical protein ACTODO_00352	COG1472:COG1472:COG1472:COG1472	G:G:G:G
162484	6767	1	ACGATCAATCGTTCTT	11.54	scaffold58196_2	30084	MH0006	GL0269766	153797504	hypothetical protein ACTODO_00352	COG1472:COG1472:COG1472:COG1472	G:G:G:G
162503	932	0	AAGACCATATATTTGA	8.85	scaffold58255_2	30121	MH0006	GL0065482	153797291	hypothetical protein ACTODO_00138	COG0399	M
162525	2244	0	TTGAAAATTCATTCTG	8.93	scaffold58290_3	30158	MH0006	GL0119860	153797702	hypothetical protein ACTODO_00559	COG2205:COG2205:COG2205:COG2205	T:T:T:T
162549	3077	1	AAGAAAAAATATACTT	8.55	scaffold58438_3	30219	MH0006	GL0222555	150270302	hypothetical protein BACCAP_04487	COG0582:COG0582:COG0582	L:L:L
162586	547	0	AGGAACAAATGTTAGA	12.18	scaffold58558_1	30295	MH0006	GL0197495	153798998	hypothetical protein ACTODO_01895	COG1115	E
162593	3292	1	GCGAAGACTTGTGCGG	8.37	scaffold58566_1	30303	MH0006	GL0178644	153798498	hypothetical protein ACTODO_01375	COG0169	E
162667	394	1	AAGAACAGGTGTATGA	11.26	scaffold58839_3	30409	MH0006	GL0048634	153798468	hypothetical protein ACTODO_01344	COG1660:COG1660	R:R
162718	581	0	ACGAACATCGGTTCGT	15.1	scaffold59128_2	30521	MH0006	GL0136852	153798686	hypothetical protein ACTODO_01569	COG0389:COG0389:COG0389:COG0389:COG0389	L:L:L:L:L
162719	611	0	ACGAACTTTTATTCGT	13.11	scaffold59128_2	30521	MH0006	GL0136852	153798686	hypothetical protein ACTODO_01569	COG0389:COG0389:COG0389:COG0389:COG0389	L:L:L:L:L
162721	546	0	ACGAATTGAAGTTCGT	8.79	scaffold59128_2	30521	MH0006	GL0136852	153798686	hypothetical protein ACTODO_01569	COG0389:COG0389:COG0389:COG0389:COG0389	L:L:L:L:L
162722	514	0	ACGAATTGAAGTTCGT	8.79	scaffold59128_2	30521	MH0006	GL0136852	153798686	hypothetical protein ACTODO_01569	COG0389:COG0389:COG0389:COG0389:COG0389	L:L:L:L:L
162841	1127	1	TAGTACATATTTTTCA	8.69	scaffold59471_1	30718	MH0006	GL0126067	167653550	hypothetical protein ANACAC_01300	COG1989:COG1989:COG1989	N:O:U
162863	1051	0	ACGAAAATTTTTTCAG	10.6	scaffold59568_3	30767	MH0006	GL0113132	225212931	hypothetical protein ROSEINA2194_00889	COG1082:COG1082	G:G
162871	395	1	TAGAAAATAATTTTTG	8.91	scaffold59568_19	30780	MH0006	GL0153174	167667447	hypothetical protein ANACOL_01468	NOG10991	S
162883	371	1	AAGAACGTCCTTTCTT	9.69	scaffold59624_2	30801	MH0006	GL0082474	153799315	hypothetical protein ACTODO_00005	COG0281	C
162989	98	0	TCAAACATATTTTTAG	9.26	scaffold59932_4	30954	MH0006	GL0260044	153798262	hypothetical protein ACTODO_01129	COG0191	G
163065	3986	1	AAGAACAACCGTGCGT	10.91	scaffold60164_10	31080	MH0006	GL0262110	224524086	hypothetical protein CATMIT_02142	NOG18824:NOG18824:NOG18824:NOG18824	S:S:S:S
163155	982	0	TAAAACGTTTTTCCGA	9.13	scaffold60431_5	31260	MH0006	GL0060789	291543566	hypothetical protein RUM_04440	COG1277	R
163171	2364	1	AAGAAGAAATATTCTA	10.59	scaffold60461_1	31282	MH0006	GL0073700	150273466	hypothetical protein BACCAP_01360	COG0549	E
163224	1908	1	TGGAAAATTTATTCAA	9.55	scaffold60564_2	31350	MH0006	GL0041969	153798849	hypothetical protein ACTODO_01736	COG4799	I
163276	3614	0	TGGAAGAGATATTCTA	8.39	scaffold60754_2	31428	MH0006	GL0021866	153798904	hypothetical protein ACTODO_01795	COG0472	M
163279	2572	0	TGGAAAACCAGTTCTA	8.9	scaffold60754_3	31429	MH0006	GL0275055	145848144	hypothetical protein RUMTOR_00865	COG1368:COG1368	M:M
163481	2659	1	TCGATCACAAGTCCGT	8.75	scaffold61260_1	31667	MH0006	GL0174219	167654115	hypothetical protein ANACAC_01869	COG4870:COG4870:COG4870:COG4870:COG4870:COG4870:COG4870:COG4870	O:O:O:O:O:O:O:O
163493	2537	0	AAGAAAAGAATTTCTA	9.29	scaffold61260_1	31667	MH0006	GL0174219	167654115	hypothetical protein ANACAC_01869	COG4870:COG4870:COG4870:COG4870:COG4870:COG4870:COG4870:COG4870	O:O:O:O:O:O:O:O
163503	3416	0	ACGAACAGCTTTTTGA	11.9	scaffold61279_1	31681	MH0006	GL0081246	153798797	hypothetical protein ACTODO_01684	COG0606:COG0606	O:O
163575	572	0	CAGAACGATTTTACGG	8.78	scaffold61445_2	31769	MH0006	GL0019438	153797239	hypothetical protein ACTODO_00085	COG4608	E
163749	3414	1	CAGAAAACAGGTTCAT	8.66	scaffold61821_6	31968	MH0006	GL0189925	150273486	hypothetical protein BACCAP_01380	COG2364	S
163785	600	1	CAGAAAAAATATTTTT	9.4	scaffold61940_2	32024	MH0006	GL0145098	153798644	hypothetical protein ACTODO_01527	COG0669	H
163797	784	1	ACGCACACGCGTTTGC	9.44	scaffold62022_4	32062	MH0006	GL0256595	169258411	hypothetical protein ANASTE_02093	COG0342	U
163807	1217	0	CTGAACGTTCTTTTGA	8.43	scaffold62052_2	32075	MH0006	GL0030873	255267201	toxin-antitoxin system_ antitoxin component_ HicB family	COG1598:COG1598	S:S
163809	448	0	CCGAAAGAAATTTCGC	9.01	scaffold62069_2	32081	MH0006	GL0172322	153799071	hypothetical protein ACTODO_01968	COG1159	R
163853	6807	1	TCGCACGTATTTTCCT	11.08	scaffold62322_1	32189	MH0006	GL0067614	153798863	hypothetical protein ACTODO_01751	COG0031	E
163875	637	1	CCGAACAGCTTTTTTA	9.76	scaffold62368_4	32219	MH0006	GL0010267	150270961	hypothetical protein BACCAP_03893	COG1362	E
163883	277	1	AAGAATATTTGTCTGA	10.31	scaffold62398_2	32240	MH0006	GL0299664	225040777	hypothetical protein RUMHYD_00080	COG0381	M
163887	11666	0	TCGAACTGCCGTTTGC	8.67	scaffold62398_3	32241	MH0006	GL0103120	153797365	hypothetical protein ACTODO_00213	COG2148:COG2148	M:M
164037	226	0	TAAAAAGCATTTTCTT	8.89	scaffold62812_2	32443	MH0006	GL0222393	150273510	hypothetical protein BACCAP_01404	COG1597:COG1597	I:R
164055	1859	0	AAGAGCAGATGTTTTA	8.43	scaffold62843_2	32462	MH0006	GL0128427	150269891	hypothetical protein BACCAP_04751	COG1775	E
164070	3198	0	TAGAGGATATGTTCTA	9.39	scaffold62875_3	32482	MH0006	GL0029285	150273155	hypothetical protein BACCAP_01632	COG1309	K
164077	1230	1	TTGAAGGTACATTCGA	8.42	scaffold62962_2	32514	MH0006	GL0022537	153798501	hypothetical protein ACTODO_01378	COG0013:COG0013	J:J
164147	385	0	AAGAACCACTTTTCTA	8.8	scaffold63170_1	32602	MH0006	GL0160562	153797587	hypothetical protein ACTODO_00439	COG3669	G
164236	1226	0	TCAAAGATCTGTTCTC	9.44	scaffold63432_4	32705	MH0006	GL0032458	167667644	hypothetical protein ANACOL_01665	COG1349:COG1349:COG1349:COG1349	G:G:K:K
164249	3172	1	CAGCACAGAAGTTCGG	9.53	scaffold63462_2	32722	MH0006	GL0215119	153798084	hypothetical protein ACTODO_00949	COG0476	H
164273	418	1	AAAAATGTTTGTTTTA	8.55	scaffold63589_4	32771	MH0006	GL0040975	149831261	hypothetical protein RUMOBE_02957	COG3279:COG3279	K:T
164296	241	0	AAGAAAGACAGTTCGG	8.69	scaffold63645_5	32801	MH0006	GL0060023	292809959	putative DNA integration/recombination/invertion protein	COG0582:COG0582:COG0582	L:L:L
164311	262	1	CCAAACGATTGTGCTA	9.46	scaffold63718_1	32825	MH0006	GL0253945	153798501	hypothetical protein ACTODO_01378	COG2872	R
164330	3274	1	TCAAAAAACTCTTCGA	9.06	scaffold63780_2	32851	MH0006	GL0260924	167652724	hypothetical protein ANACAC_02558	COG0021:COG0021:COG0021	G:G:G
164332	2521	0	ACGAACACTCGATTCA	8.78	scaffold63800_1	32854	MH0006	GL0155992	150272475	hypothetical protein BACCAP_02396	COG4708:COG4708	S:S
164401	572	1	ACGAAAATATATTGTA	8.77	scaffold64182_1	33023	MH0006	GL0131459	153797501	hypothetical protein ACTODO_00349	COG0480:COG0480:COG0480:COG0480	J:J:J:J
164402	776	0	ATAAACATATTTTCTG	9.62	scaffold64182_1	33023	MH0006	GL0131459	153797501	hypothetical protein ACTODO_00349	COG0480:COG0480:COG0480:COG0480	J:J:J:J
164481	138	0	TCGAGCATGCGTTCAA	9.02	scaffold64456_4	33136	MH0006	GL0050125	150272664	hypothetical protein BACCAP_02342	COG1381	L
164512	1443	1	TCGCAGATATTTTCGG	10.17	scaffold64530_3	33175	MH0006	GL0168983	167654697	hypothetical protein ANACAC_00527	COG4913	S
164535	1684	0	ATGAAAAAGTTTTCTA	9.45	scaffold64603_1	33200	MH0006	GL0153800	153797588	hypothetical protein ACTODO_00440	COG2265:COG2265	J:J
164617	2954	1	CATAAAAATTGTTCGG	9.31	scaffold64778_9	33273	MH0006	GL0258024	167653451	hypothetical protein ANACAC_01201	COG4720:COG4720:COG4720:COG4720	S:S:S:S
164625	4263	0	TAAAAAGATTTTTCGC	9.05	scaffold64778_9	33273	MH0006	GL0258025	150274447	hypothetical protein BACCAP_00652	COG2805:COG2805:COG2805:COG2805:COG2805:COG2805:COG2805:COG2805:COG2805:COG2805:COG2805:COG2805:COG2805:COG2805:COG2805:COG2805	N:N:N:N:N:N:N:N:U:U:U:U:U:U:U:U
164682	1081	1	TCGCAAAGAAGTTTGT	8.39	scaffold64832_3	33310	MH0006	GL0154533	153797817	hypothetical protein ACTODO_00677	COG1940:COG1940:COG1940:COG1940:COG1940:COG1940:COG1940:COG1940	G:G:G:G:K:K:K:K
164683	1182	1	ACGAACACGCTTTAGA	9.02	scaffold64832_3	33310	MH0006	GL0154533	153797817	hypothetical protein ACTODO_00677	COG1940:COG1940:COG1940:COG1940:COG1940:COG1940:COG1940:COG1940	G:G:G:G:K:K:K:K
164775	2612	1	TGGAACTTATTTTTGT	9.94	scaffold65099_1	33437	MH0006	GL0203840:GL0203841	291544214:153797781	Pectate lyase:hypothetical protein ACTODO_00641	COG3866:COG3866:COG3866:COG3866:COG3866:COG3866:COG3866:COG3866:COG3866:COG1309:COG1309:COG1309:COG1309:COG1309:COG1309	G:G:G:G:G:G:G:G:G:K:K:K:K:K:K
164786	5796	1	TCGAACATCTGTTCTG	17.69	scaffold65099_3	33439	MH0006	GL0074024	150274823	hypothetical protein BACCAP_00221	COG0428:COG0428:COG0428:COG0428	P:P:P:P
164811	19729	0	TCAAACGCGTTATCGA	8.54	scaffold65160_1	33463	MH0006	GL0139430	153798244	hypothetical protein ACTODO_01111	COG0366:COG0366:COG0366:COG0366:COG0366:COG0366	G:G:G:G:G:G
164935	4742	1	TCGATCATCTGCTCGA	10.3	scaffold65526_1	33648	MH0006	GL0120089:GL0120088	295106459	hypothetical protein	COG0864:COG0309	K:O
164937	3691	1	CCAAACTTTTATTCGA	10.07	scaffold65526_4	33651	MH0006	GL0285935	153799016	hypothetical protein ACTODO_01913	COG1132:COG1132:COG1132:COG4988:COG4988:COG4988:COG4988:COG4988:COG4988	V:V:V:C:C:C:O:O:O
164953	664	0	TCGAGCGCAAGTTCGC	8.85	scaffold65597_1	33670	MH0006	GL0006631	150274163	hypothetical protein BACCAP_00822	COG2909:COG2909	K:K
164967	1590	0	TCACACATACGTTCAT	9.09	scaffold65654_4	33698	MH0006	GL0154504	153798139	hypothetical protein ACTODO_01006	COG0566:COG0566	J:J
165016	187	0	TCAAAAAAATGCTTGA	8.82	scaffold65859_1	33775	MH0006	GL0259939	292810143	putative DNA replication protein DnaD	COG3935:COG3935	L:L
165044	2065	0	ACGAATTTCTGTTCGT	11.37	scaffold66015_6	33835	MH0006	GL0253211	150274295	hypothetical protein BACCAP_00497	COG0420:COG0420	L:L
165055	897	1	TCAAAGATGTGTGCGC	8.57	scaffold66063_1	33859	MH0006	GL0102878	260541287	b-cell receptor protein	COG0330	O
165090	567	0	TCGAACATGACTACGA	9.7	scaffold66212_3	33928	MH0006	GL0175030	150273293	hypothetical protein BACCAP_01773	COG0270:COG0270	L:L
165128	2873	0	AAGAATATATTTATGA	9.19	scaffold66359_4	33974	MH0006	GL0114982	153798457	hypothetical protein ACTODO_01333	COG4974:COG4974	L:L
165168	494	0	TAAAACAAATATTCGA	14.92	scaffold66571_4	34044	MH0006	GL0066256	153798811	hypothetical protein ACTODO_01698	COG0568:COG0568:COG0568	K:K:K
165170	482	0	TCGAACTCTTTTTTTC	8.89	scaffold66571_4	34044	MH0006	GL0066256	153798811	hypothetical protein ACTODO_01698	COG0568:COG0568:COG0568	K:K:K
165190	370	0	GCGAACATGCGTTAGC	10.12	scaffold66711_2	34098	MH0006	GL0002721:GL0002720	167651781:153797620	hypothetical protein ANACAC_03585:hypothetical protein ACTODO_00472	COG2184:COG2184:COG0151:COG0151	D:D:F:F
165193	504	0	AAGAACGATTCTACGA	8.74	scaffold66744_4	34111	MH0006	GL0259499	153797360	hypothetical protein ACTODO_00208	COG0153	G
165200	1724	0	TTGAACAGACGGTTGA	8.43	scaffold66807_2	34129	MH0006	GL0112175	153797200	hypothetical protein ACTODO_00045	COG0286:COG0286:COG0286	V:V:V
165264	1709	0	TCGAACGAATTTGTCA	8.98	scaffold66968_3	34192	MH0006	GL0228506	153798366	hypothetical protein ACTODO_01240	COG1126:COG1126:COG1126:COG1126	E:E:E:E
165265	1528	0	TCGAAAGATTGCTTGA	9.51	scaffold66968_3	34192	MH0006	GL0228506	153798366	hypothetical protein ACTODO_01240	COG1126:COG1126:COG1126:COG1126	E:E:E:E
165281	11668	0	ACAAAATCGTGTTCGG	8.37	scaffold67041_1	34221	MH0006	GL0193671	153798728	hypothetical protein ACTODO_01611	COG0532:COG0532:COG0532:COG0532:COG0532:COG0532:COG0532:COG0532:COG0532:COG0532:COG0532:COG0532:COG0532	J:J:J:J:J:J:J:J:J:J:J:J:J
165391	1561	0	TGGAAAATTTTTTCTG	11.3	scaffold67428_2	34349	MH0006	GL0030254	150274317	hypothetical protein BACCAP_00519	COG1432	S
165429	955	1	AAGAAAACTTTTTTCA	8.78	scaffold67529_2	34399	MH0006	GL0099590	153798241	hypothetical protein ACTODO_01108	COG1175:COG1175	G:G
165455	911	0	TCGAACAAAAATTCTA	14.33	scaffold67656_2	34441	MH0006	GL0128638	153799294	hypothetical protein ACTODO_02193	COG0210:COG0210:COG0210	L:L:L
165456	938	0	TCGAACAATCGTTCTT	17.32	scaffold67656_2	34441	MH0006	GL0128638	153799294	hypothetical protein ACTODO_02193	COG0210:COG0210:COG0210	L:L:L
165457	967	0	TCAAACTTATGTTCTA	14.69	scaffold67656_2	34441	MH0006	GL0128638	153799294	hypothetical protein ACTODO_02193	COG0210:COG0210:COG0210	L:L:L
165461	139	1	TTGAAAAGTTGTTCAG	8.98	scaffold67664_4	34449	MH0006	GL0087663	153798516	hypothetical protein ACTODO_01393	COG0513:COG0513:COG0513	J:K:L
165580	2448	0	TAGAAAGCCTGTTTTC	9.11	scaffold68124_1	34624	MH0006	GL0097754	150271666	hypothetical protein BACCAP_03244	COG0394:COG0394:COG0394	T:T:T
165603	115	1	TCGAAAAGACTTTCCC	10.24	scaffold68220_12	34668	MH0006	GL0190416	153798811	hypothetical protein ACTODO_01698	COG1191:COG1191:COG1191	K:K:K
165604	327	1	CAAAATATACATTCGA	9.38	scaffold68220_12	34668	MH0006	GL0190416	153798811	hypothetical protein ACTODO_01698	COG1191:COG1191:COG1191	K:K:K
165605	203	0	TAGAACAGCTTTGCGC	9.4	scaffold68220_12	34668	MH0006	GL0190416	153798811	hypothetical protein ACTODO_01698	COG1191:COG1191:COG1191	K:K:K
165625	1092	0	CAAAACATCCTTTCGT	8.91	scaffold68325_1	34700	MH0006	GL0089772	153797701	hypothetical protein ACTODO_00558	COG0527	E
165646	598	0	TTGAATACATATTTGA	9.97	scaffold68361_8	34722	MH0006	GL0216376	153798242	hypothetical protein ACTODO_01109	COG0395:COG0395	G:G
165784	421	0	CAGACCATAGGTTCGG	9.08	scaffold68780_1	34898	MH0006	GL0090393	150273372	hypothetical protein BACCAP_01852	COG1961	L
165830	464	1	ACAAACATTTGTTCGT	17.17	scaffold68955_11	34986	MH0006	GL0163971	227865237	hypothetical protein HMPREF0548_0482	NOG38934	L
165924	4698	0	CCAAAAATCCGTTCTT	9.12	scaffold69483_1	35147	MH0006	GL0215498	153798568	hypothetical protein ACTODO_01450	COG1154:COG1154:COG1154:COG1154:COG1154:COG1154:COG1154:COG1154:COG1154:COG1154:COG1154:COG1154:COG1154:COG1154:COG1154:COG1154:COG1154:COG1154:COG1154:COG1154:COG1154:COG1154	H:H:H:H:H:H:H:H:H:H:H:I:I:I:I:I:I:I:I:I:I:I
165936	586	1	TCAAACATATCTGCTT	9.2	scaffold69533_2	35161	MH0006	GL0270300	153799071	hypothetical protein ACTODO_01968	COG1159	R
165963	1076	0	TAGAAGAAGTGTATGA	8.7	scaffold69758_2	35230	MH0006	GL0069186	167667737	hypothetical protein ANACOL_01448	COG3191:COG3191:COG3191:COG3191	E:E:Q:Q
165975	613	0	AAAAACAGTGGTTCTG	8.63	scaffold69792_1	35245	MH0006	GL0235830	153798420	hypothetical protein ACTODO_01295	COG0452	H
165987	7453	0	ACGAAAAAATCTGCGC	8.85	scaffold69834_1	35263	MH0006	GL0010842	167665491	hypothetical protein ANACOL_03765	COG4509	S
166102	1130	1	TCGAAAGCGAGTTCAA	9.13	scaffold70280_5	35440	MH0006	GL0255224	150274252	hypothetical protein BACCAP_00911	COG2972:COG2972:COG3275:COG3275	T:T:T:T
166109	345	1	TAGAACGTAAGCTTGT	8.51	scaffold70379_1	35475	MH0006	GL0239270	153797500	hypothetical protein ACTODO_00348	COG0050	J
166172	505	1	TAATACATAAGTTCGT	9.27	scaffold70637_2	35568	MH0006	GL0278674	150270393	hypothetical protein BACCAP_04578	COG4716:COG4716	S:S
166184	965	1	TCGATCAAGTTTTCCG	9.13	scaffold70729_1	35595	MH0006	GL0105896	153798795	hypothetical protein ACTODO_01682	COG4974	L
166277	1229	1	TTGAACTTAGGTGCGA	8.85	scaffold70999_1	35704	MH0006	GL0114121	153798470	hypothetical protein ACTODO_01346	COG0322	L
166377	618	0	TTGAAAATATATTTGG	10.76	scaffold71171_15	35775	MH0006	GL0032040	153799260	hypothetical protein ACTODO_02159	COG1573	L
166428	2058	1	TTAAACATTCTTTCTT	8.69	scaffold71509_3	35868	MH0006	GL0109714	153797985	hypothetical protein ACTODO_00848	COG0772	D
166445	480	1	TGGAAAACATTTTTGC	9.92	scaffold71626_1	35901	MH0006	GL0294277	150270574	hypothetical protein BACCAP_04358	COG0777:COG0777	I:I
166446	482	1	GAAAACATTTTTGCGA	8.89	scaffold71626_1	35901	MH0006	GL0294277	150270574	hypothetical protein BACCAP_04358	COG0777:COG0777	I:I
166485	530	0	TAGAAAGGAAGTTTTA	9.39	scaffold71784_1	35957	MH0006	GL0076457	153798418	hypothetical protein ACTODO_01293	COG0194	F
166516	140	1	CAAAAAAGACGTTTGA	8.93	scaffold71973_4	36017	MH0006	GL0201418	150273036	hypothetical protein BACCAP_02027	COG1722	L
166605	282	1	AAGAAAACAAGTTAGA	8.85	scaffold72189_2	36127	MH0006	GL0127437	282568822	maltose-binding protein	COG1653:COG1653	G:G
166606	342	0	CGGAAAATGTATTCGA	11.28	scaffold72189_2	36127	MH0006	GL0127437	282568822	maltose-binding protein	COG1653:COG1653	G:G
166627	293	1	CCGAACGCTGTTTCCA	8.62	scaffold72259_3	36157	MH0006	GL0028162	167667153	hypothetical protein ANACOL_01904	COG1350	R
166659	1128	1	CCGAAAACGTTTTTGC	9.76	scaffold72413_4	36215	MH0006	GL0296286	153798532	hypothetical protein ACTODO_01409	COG0217:COG0217:COG0217:COG0217	S:S:S:S
166681	175	1	ACAAAAATATGTATGA	10.6	scaffold72532_2	36256	MH0006	GL0162970	150274482	hypothetical protein BACCAP_00688	COG0579	R
166742	26266	1	CCAAACGCCTGTTCTC	9.41	scaffold72835_4	36361	MH0006	GL0281687	153797200	hypothetical protein ACTODO_00045	COG0286:COG0286:COG0286:COG0286:COG0286:COG0286:COG0286:COG0286:COG0286:COG0286:COG0286:COG0286:COG0286	V:V:V:V:V:V:V:V:V:V:V:V:V
166820	1026	0	TAAAACAGGAGTTTGA	9.75	scaffold72992_1	36447	MH0006	GL0080704	153798704	hypothetical protein ACTODO_01587	COG0621	J
166856	755	1	AAGAACACCTTTTCGA	14.15	scaffold73129_1	36495	MH0006	GL0208836	153798188	hypothetical protein ACTODO_01055	COG0302:COG0302:COG0302	H:H:H
166857	783	0	TCGACCACACCTTCGA	8.59	scaffold73129_1	36495	MH0006	GL0208836	153798188	hypothetical protein ACTODO_01055	COG0302:COG0302:COG0302	H:H:H
166932	2377	1	ATGAACACCTGTTTCA	9.17	scaffold73439_2	36623	MH0006	GL0125979	153798792	hypothetical protein ACTODO_01679	COG0052	J
166933	918	0	TAGAAAAGGTGATTTA	8.56	scaffold73439_3	36624	MH0006	GL0264883	153798783	hypothetical protein ACTODO_01670	COG0750	M
166949	53	1	CCGAACCTTCTTTCCA	9.13	scaffold73542_1	36665	MH0006	GL0214617	153798966	hypothetical protein ACTODO_01857	COG1219	O
166968	1010	1	TTGAAGATTTTTTCTA	9.78	scaffold73698_1	36720	MH0006	GL0255930	153799317	hypothetical protein ACTODO_00007	COG0154:COG0154	J:J
166995	99	1	TCAAACACTTTTTTCG	8.4	scaffold73906_4	36784	MH0006	GL0059060	167654022	hypothetical protein ANACAC_01774	COG0661	R
167003	1080	1	TCGGACATGTTTTCTC	10.84	scaffold73924_8	36796	MH0006	GL0122021	153798697	hypothetical protein ACTODO_01580	COG1199:COG1199:COG1199:COG1199:COG1199:COG1199:COG2176:COG2176:COG2176	K:K:K:L:L:L:L:L:L
167028	2793	0	CAGAAAAATGGATCGA	8.93	scaffold74025_2	36844	MH0006	GL0279163	260849083	putative diguanylate cyclaSe/phosphodiesterase with PAS/PAC sensor	COG3452:COG3452:COG3452	T:T:T
167034	31	0	TAGAAAATGACTTCGT	9.59	scaffold74066_5	36857	MH0006	GL0160757	292810054	putative spore maturation protein CgeB	COG4641:COG4641:COG4641	S:S:S
167131	3153	0	ATGAAAAGATGATCGT	9.3	scaffold74462_4	36991	MH0006	GL0167068	167653633	hypothetical protein ANACAC_01384	COG0655:COG0655	R:R
167140	4120	0	TAGATCGTATTTTCGA	13.55	scaffold74516_2	37007	MH0006	GL0100858	167668080	hypothetical protein ANACOL_01053	COG1802:COG1802	K:K
167141	4291	1	ACGATAAAATATTCTT	8.87	scaffold74516_2	37007	MH0006	GL0100858	167668080	hypothetical protein ANACOL_01053	COG1802:COG1802	K:K
167146	7663	0	AAGAACGTGTGATTTG	8.53	scaffold74516_5	37010	MH0006	GL0072457	150274823	hypothetical protein BACCAP_00221	COG0428:COG0428	P:P
167149	1860	0	GAGAAAGTTCTTTCGT	9.41	scaffold74532_1	37013	MH0006	GL0022647	153798317	hypothetical protein ACTODO_01188	COG1132	V
[truncated: 41,518 more rows]
